# Supplementary material for: Systematic Understanding of Anti-Aging Effect of Coenzyme Q10 on Oocyte Through a Network Pharmacology Approach
Source: Front Endocrinol (Lausanne). 2022 Feb 11;13:813772. doi: 10.3389/fendo.2022.813772 (PMC8874996; doi:10.3389/fendo.2022.813772)
Supplement: Supplementary file 1 [file Table_1.xlsx]

## Sheet: Total
Supplement 1 The oocyte ageing-related genes
gene	data
OR4F3	GSE155179
LOC100288175	GSE155179
PRDM16	GSE155179
PLEKHG5	GSE155179
SLC2A5	GSE155179
SLC25A33	GSE155179
NMNAT1	GSE155179
SRM	GSE155179
MIIP	GSE155179
VPS13D	GSE155179
C1orf158	GSE155179
LRRC38	GSE155179
TMEM51	GSE155179
EFHD2	GSE155179
CELA2A	GSE155179
AGMAT	GSE155179
SPEN	GSE155179
ATP13A2	GSE155179
KLHDC7A	GSE155179
EMC1	GSE155179
SLC66A1	GSE155179
NBL1	GSE155179
PINK1	GSE155179
NCMAP	GSE155179
PIGV	GSE155179
GPATCH3	GSE155179
TRNAU1AP	GSE155179
SRSF4	GSE155179
MECR	GSE155179
SDC3	GSE155179
PUM1	GSE155179
FABP3	GSE155179
TMEM234	GSE155179
ZBTB8A	GSE155179
KIAA0319L	GSE155179
NCDN	GSE155179
ADPRS	GSE155179
LSM10	GSE155179
C1orf109	GSE155179
MYCBP	GSE155179
PPT1	GSE155179
SMAP2	GSE155179
ZFP69	GSE155179
RIMS3	GSE155179
SVBP	GSE155179
DMAP1	GSE155179
PLK3	GSE155179
ZSWIM5	GSE155179
MMACHC	GSE155179
LURAP1	GSE155179
RAD54L	GSE155179
FAF1	GSE155179
LINC01562	GSE155179
TTC39A	GSE155179
ZYG11A	GSE155179
CPT2	GSE155179
USP24	GSE155179
OMA1	GSE155179
L1TD1	GSE155179
DOCK7	GSE155179
SLC35D1	GSE155179
IL23R	GSE155179
ANKRD13C	GSE155179
ODF2L	GSE155179
GBP2	GSE155179
ZNF326	GSE155179
RPL5P6	GSE155179
BTBD8	GSE155179
RNU1-130P	GSE155179
SNX7	GSE155179
AGL	GSE155179
FAM102B	GSE155179
HENMT1	GSE155179
SORT1	GSE155179
PSMA5	GSE155179
SYPL2	GSE155179
ST7L	GSE155179
LRIG2	GSE155179
MAGI3	GSE155179
TSPAN2	GSE155179
NBPF8	GSE155179
FAM72D	GSE155179
NBPF20	GSE155179
PIAS3	GSE155179
NBPF12	GSE155179
PRKAB2	GSE155179
ACP6	GSE155179
NBPF11	GSE155179
NBPF14	GSE155179
NBPF9	GSE155179
C1orf54	GSE155179
CIART	GSE155179
BNIPL	GSE155179
SCNM1	GSE155179
PSMB4	GSE155179
DENND4B	GSE155179
NUP210L	GSE155179
TDRD10	GSE155179
KCNN3	GSE155179
FLAD1	GSE155179
TRIM46	GSE155179
RAB25	GSE155179
APOA2	GSE155179
DDR2	GSE155179
HSD17B7	GSE155179
MGST3	GSE155179
KLHL20	GSE155179
DARS2	GSE155179
TOR1AIP1	GSE155179
QSOX1	GSE155179
BRINP3	GSE155179
C1orf53	GSE155179
NAV1	GSE155179
GPR37L1	GSE155179
KDM5B	GSE155179
LAX1	GSE155179
CD46	GSE155179
C1orf74	GSE155179
UTP25	GSE155179
SLC30A1	GSE155179
FLVCR1-DT	GSE155179
TLR5	GSE155179
DEGS1	GSE155179
SRP9	GSE155179
TMEM63A	GSE155179
ACBD3	GSE155179
COQ8A	GSE155179
JMJD4	GSE155179
FAM89A	GSE155179
EGLN1	GSE155179
MAP3K21	GSE155179
RYR2	GSE155179
LOC100130331	GSE155179
EXO1	GSE155179
TUBB8P6	GSE155179
ZNF695	GSE155179
ZNF124	GSE155179
TRIM58	GSE155179
OR2T11	GSE155179
OR2T27	GSE155179
PGBD2	GSE155179
TRAPPC12	GSE155179
COLEC11	GSE155179
HPCAL1	GSE155179
RN7SL832P	GSE155179
SMC6	GSE155179
GEN1	GSE155179
KCNS3	GSE155179
RDH14	GSE155179
NDUFAF2P1	GSE155179
WDCP	GSE155179
FKBP1B	GSE155179
FAM228A	GSE155179
SLC35F6	GSE155179
MPV17	GSE155179
EIF2B4	GSE155179
SNX17	GSE155179
KRTCAP3	GSE155179
ZNF512	GSE155179
FOSL2	GSE155179
CAPN13	GSE155179
HEATR5B	GSE155179
CYP1B1-AS1	GSE155179
LINC02613	GSE155179
MORN2	GSE155179
ARHGEF33	GSE155179
LOC375196	GSE155179
ABCG8	GSE155179
CRIPT	GSE155179
MCFD2	GSE155179
CALM2	GSE155179
GTF2A1L	GSE155179
CLHC1	GSE155179
PAPOLG	GSE155179
AHSA2P	GSE155179
EHBP1	GSE155179
SERTAD2	GSE155179
LOC101927533	GSE155179
C1D	GSE155179
DNAAF10	GSE155179
MPHOSPH10	GSE155179
DYSF	GSE155179
SFXN5	GSE155179
CCT7	GSE155179
DGUOK-AS1	GSE155179
MTHFD2	GSE155179
MRPL53	GSE155179
TLX2	GSE155179
AUP1	GSE155179
HTRA2	GSE155179
LRRTM4	GSE155179
RNF181	GSE155179
TMEM150A	GSE155179
FOXI3	GSE155179
EIF2AK3-DT	GSE155179
LOC442028	GSE155179
DUSP2	GSE155179
C2orf92	GSE155179
UNC50	GSE155179
LIPT1	GSE155179
CHST10	GSE155179
LOC442041	GSE155179
PAX8	GSE155179
WASH2P	GSE155179
EPB41L5	GSE155179
TMEM185B	GSE155179
CLASP1	GSE155179
MYO7B	GSE155179
MCM6	GSE155179
RBM43	GSE155179
RNA5SP107	GSE155179
LINC01876	GSE155179
CYTIP	GSE155179
GCA	GSE155179
TTC21B	GSE155179
XIRP2	GSE155179
ERICH2	GSE155179
METAP1D	GSE155179
OLA1	GSE155179
SCRN3	GSE155179
GPR155	GSE155179
WIPF1	GSE155179
MTX2	GSE155179
ITGAV	GSE155179
ANKAR	GSE155179
OSGEPL1	GSE155179
GLS	GSE155179
ANKRD44	GSE155179
FTCDNL1	GSE155179
MAIP1	GSE155179
FLACC1	GSE155179
SUMO1	GSE155179
CARF	GSE155179
KLF7	GSE155179
PLCD4	GSE155179
DNPEP	GSE155179
DES	GSE155179
GMPPA	GSE155179
SGPP2	GSE155179
SPHKAP	GSE155179
SP110	GSE155179
CAB39	GSE155179
SPATA3	GSE155179
LINC00471	GSE155179
GIGYF2	GSE155179
NGEF	GSE155179
HDAC4	GSE155179
CAPN10-DT	GSE155179
CAPN10	GSE155179
BOK	GSE155179
IL5RA	GSE155179
SUMF1	GSE155179
CRELD1	GSE155179
VGLL4	GSE155179
HDAC11-AS1	GSE155179
HDAC11	GSE155179
TMEM43	GSE155179
NR2C2	GSE155179
RBSN	GSE155179
HACL1	GSE155179
SATB1	GSE155179
KAT2B	GSE155179
NKIRAS1	GSE155179
NR1D2	GSE155179
ZCWPW2	GSE155179
EPM2AIP1	GSE155179
ITGA9	GSE155179
CCK	GSE155179
CCDC13-AS1	GSE155179
POMGNT2	GSE155179
ABHD5	GSE155179
SLC6A20	GSE155179
CCR3	GSE155179
KIF9	GSE155179
MAP4	GSE155179
NME6	GSE155179
TMA7	GSE155179
PFKFB4	GSE155179
CELSR3	GSE155179
IP6K2	GSE155179
HYAL2	GSE155179
CISH	GSE155179
DOCK3	GSE155179
TEX264	GSE155179
STAB1	GSE155179
NT5DC2	GSE155179
STIMATE	GSE155179
FAM107A	GSE155179
CFAP20DC	GSE155179
LRIG1	GSE155179
SAMMSON	GSE155179
ZNF717	GSE155179
ROBO1	GSE155179
MTRNR2L2	GSE155179
PCNP	GSE155179
CBLB	GSE155179
BBX	GSE155179
PLCXD2	GSE155179
LSAMP	GSE155179
POGLUT1	GSE155179
SEC22A	GSE155179
UMPS	GSE155179
LINC02614	GSE155179
ZXDC	GSE155179
CHST13	GSE155179
PLXND1	GSE155179
PIK3R4	GSE155179
ASTE1	GSE155179
NCK1	GSE155179
SPSB4	GSE155179
DIPK2A	GSE155179
MINDY4B	GSE155179
SHOX2	GSE155179
SCARNA7	GSE155179
PPM1L	GSE155179
KMT5AP3	GSE155179
PRKCI	GSE155179
MRPL47	GSE155179
TTC14	GSE155179
MCF2L2	GSE155179
LINC00888	GSE155179
ABCC5	GSE155179
FAM131A	GSE155179
IGF2BP2	GSE155179
DGKG	GSE155179
TBCCD1	GSE155179
UTS2B	GSE155179
LSG1	GSE155179
XXYLT1	GSE155179
NCBP2AS2	GSE155179
ZNF718	GSE155179
ZNF876P	GSE155179
FAM53A	GSE155179
TMEM129	GSE155179
HAUS3	GSE155179
MXD4	GSE155179
SH3BP2	GSE155179
HTT	GSE155179
RGS12	GSE155179
WFS1	GSE155179
CCDC96	GSE155179
SORCS2	GSE155179
SH3TC1	GSE155179
SLC2A9	GSE155179
LDB2	GSE155179
ATP10D	GSE155179
PAICS	GSE155179
POLR2B	GSE155179
UGT2A1	GSE155179
EREG	GSE155179
CDKL2	GSE155179
CCDC158	GSE155179
MAPK10	GSE155179
HERC6	GSE155179
FAM13A	GSE155179
PDLIM5	GSE155179
PDHA2	GSE155179
STPG2	GSE155179
RAP1GDS1	GSE155179
ADH5	GSE155179
TRMT10A	GSE155179
SLC39A8	GSE155179
BDH2	GSE155179
RPL34-DT	GSE155179
FAM241A	GSE155179
AP1AR	GSE155179
PRDM5	GSE155179
ANXA5	GSE155179
ANKRD50	GSE155179
INTU	GSE155179
JADE1	GSE155179
RAB33B	GSE155179
ELMOD2	GSE155179
TBC1D9	GSE155179
LRBA	GSE155179
GATB	GSE155179
GUCY1A1	GSE155179
RPL21P51	GSE155179
TLL1	GSE155179
LINC01612	GSE155179
GALNT7	GSE155179
AGA	GSE155179
STOX2	GSE155179
ACSL1	GSE155179
FAM149A	GSE155179
SLC9A3	GSE155179
ADCY2	GSE155179
FASTKD3	GSE155179
LINC02212	GSE155179
DNAH5	GSE155179
RETREG1	GSE155179
PURPL	GSE155179
NPR3	GSE155179
RAI14	GSE155179
OFD1P17	GSE155179
PAIP1	GSE155179
NNT	GSE155179
EMB	GSE155179
LOC257396	GSE155179
FST	GSE155179
SNX18	GSE155179
CCNO-DT	GSE155179
CAB39P1	GSE155179
CCNB1	GSE155179
MAP1B	GSE155179
PTCD2	GSE155179
TMEM171	GSE155179
BTF3	GSE155179
ZBED3	GSE155179
ARSB	GSE155179
RASGRF2	GSE155179
CKMT2	GSE155179
SSBP2	GSE155179
LYSMD3	GSE155179
MTND4P35	GSE155179
FAM174A	GSE155179
GIN1	GSE155179
WDR36	GSE155179
EPB41L4A-DT	GSE155179
FTMT	GSE155179
LINC02201	GSE155179
PPIC	GSE155179
HINT1	GSE155179
MEIKIN	GSE155179
LEAP2	GSE155179
SKP1	GSE155179
CDKL3	GSE155179
SPOCK1	GSE155179
PURA	GSE155179
RELL2	GSE155179
DELE1	GSE155179
RNF14	GSE155179
SPRY4	GSE155179
PRELID2	GSE155179
TCERG1	GSE155179
DPYSL3	GSE155179
JAKMIP2	GSE155179
CCDC69	GSE155179
SLC36A1	GSE155179
GLRA1	GSE155179
GALNT10	GSE155179
GEMIN5	GSE155179
PPIGP1	GSE155179
LOC285626	GSE155179
IL12B	GSE155179
PWWP2A	GSE155179
LOC102546299	GSE155179
RNF44	GSE155179
RGS14	GSE155179
RPL19P9	GSE155179
PHYKPL	GSE155179
MAPK9	GSE155179
MGAT1	GSE155179
TRIM52-AS1	GSE155179
ECI2	GSE155179
ELOVL2-AS1	GSE155179
TMEM170B	GSE155179
EDN1	GSE155179
GFOD1	GSE155179
CAP2	GSE155179
RIPOR2	GSE155179
H2BC11	GSE155179
ZNF391	GSE155179
LINC01012	GSE155179
ZSCAN9	GSE155179
NKAPL	GSE155179
PSORS1C1	GSE155179
LEMD2	GSE155179
ANKS1A	GSE155179
TCP11	GSE155179
FANCE	GSE155179
SLC26A8	GSE155179
MAPK14	GSE155179
KIF6	GSE155179
NFYA	GSE155179
FOXP4	GSE155179
DLK2	GSE155179
RSPH9	GSE155179
NFKBIE	GSE155179
CRISP1	GSE155179
CILK1	GSE155179
BAG2	GSE155179
MTO1	GSE155179
COL12A1	GSE155179
IMPG1	GSE155179
FHL5	GSE155179
CCNC	GSE155179
LIN28B	GSE155179
SLC16A10	GSE155179
LAMA4	GSE155179
NT5DC1	GSE155179
CALHM4	GSE155179
KPNA5	GSE155179
GOPC	GSE155179
NKAIN2	GSE155179
HDDC2	GSE155179
ECHDC1	GSE155179
L3MBTL3	GSE155179
SGK1	GSE155179
IL20RA	GSE155179
HEBP2	GSE155179
SHPRH	GSE155179
UST	GSE155179
LRP11	GSE155179
RAET1K	GSE155179
ARMT1	GSE155179
IPCEF1	GSE155179
SNX9	GSE155179
RSPH3	GSE155179
PACRG	GSE155179
SMOC2	GSE155179
PHF10	GSE155179
GET4	GSE155179
ZFAND2A	GSE155179
ZFAND2A-DT	GSE155179
ELFN1	GSE155179
AMZ1	GSE155179
FBXL18	GSE155179
RSPH10B	GSE155179
CYTH3	GSE155179
ZDHHC4	GSE155179
MIOS	GSE155179
ICA1	GSE155179
TMEM106B	GSE155179
AGMO	GSE155179
ANKMY2	GSE155179
SP4	GSE155179
LOC646588	GSE155179
HOXA9	GSE155179
GHRHR	GSE155179
ADCYAP1R1	GSE155179
PDE1C	GSE155179
BBS9	GSE155179
YAE1	GSE155179
MPLKIP	GSE155179
SUGCT	GSE155179
PSMA2	GSE155179
PPIA	GSE155179
ADCY1	GSE155179
UPP1	GSE155179
SEC61G	GSE155179
SEPTIN14	GSE155179
CCT6A	GSE155179
BNIP3P11	GSE155179
GTF2IP5	GSE155179
TPST1	GSE155179
GS1-124K5	GSE155179
RABGEF1	GSE155179
TYW1B	GSE155179
RSBN1L	GSE155179
DMTF1	GSE155179
SLC25A40	GSE155179
CDK14	GSE155179
ERVW-1	GSE155179
CASD1	GSE155179
PEG10	GSE155179
PON1	GSE155179
PON2	GSE155179
SEM1	GSE155179
RPS3AP26	GSE155179
ZSCAN25	GSE155179
CYP3A7	GSE155179
STAG3	GSE155179
GIGYF1	GSE155179
SLC12A9	GSE155179
ARMC10	GSE155179
LHFPL3	GSE155179
SRPK2	GSE155179
PRKAR2B	GSE155179
SMIM30	GSE155179
ASZ1	GSE155179
KCND2	GSE155179
LMOD2	GSE155179
GRM8	GSE155179
CCDC136	GSE155179
TPI1P2	GSE155179
NRF1	GSE155179
COPG2	GSE155179
SLC35B4	GSE155179
SLC13A4	GSE155179
ST13P17	GSE155179
PRSS2	GSE155179
EZH2	GSE155179
ZNF783	GSE155179
REPIN1	GSE155179
AGAP3	GSE155179
ACTR3B	GSE155179
HTR5A	GSE155179
DLC1	GSE155179
SGCZ	GSE155179
SH2D4A	GSE155179
DMTN	GSE155179
REEP4	GSE155179
TNFRSF10B	GSE155179
ENTPD4	GSE155179
BUD31P1	GSE155179
EIF4EBP1	GSE155179
GOLGA7	GSE155179
AP3M2	GSE155179
POLB	GSE155179
UBE2V2	GSE155179
LYPLA1	GSE155179
BPNT2	GSE155179
BHLHE22	GSE155179
MYBL1	GSE155179
SGK3	GSE155179
TRAM1	GSE155179
SBSPON	GSE155179
FABP5	GSE155179
ZFAND1	GSE155179
MMP16	GSE155179
RIPK2-DT	GSE155179
LINC01030	GSE155179
DPY19L4	GSE155179
NDUFAF6	GSE155179
RPL30	GSE155179
COX6C	GSE155179
FBXO43	GSE155179
SNX31	GSE155179
YWHAZ	GSE155179
ATP6V1C1	GSE155179
BAALC	GSE155179
LOC105369147	GSE155179
SAMD12	GSE155179
TAF2	GSE155179
DEPTOR	GSE155179
ZHX1-C8orf76	GSE155179
RNF139	GSE155179
CASC8	GSE155179
NDRG1	GSE155179
SLC45A4	GSE155179
RHPN1-AS1	GSE155179
CYC1	GSE155179
PPP1R16A	GSE155179
MFSD3	GSE155179
ARHGAP39	GSE155179
ZNF34	GSE155179
COMMD5	GSE155179
VLDLR-AS1	GSE155179
SLC1A1	GSE155179
INSL6	GSE155179
IL33	GSE155179
MPDZ	GSE155179
FOCAD-AS1	GSE155179
LINC01239	GSE155179
ACO1	GSE155179
TOPORS	GSE155179
ENHO	GSE155179
RPP25L	GSE155179
CREB3	GSE155179
GBA2	GSE155179
ZBTB5	GSE155179
DCAF10	GSE155179
IGFBPL1	GSE155179
PGM5	GSE155179
TMEM252	GSE155179
TMEM252-DT	GSE155179
C9orf135	GSE155179
TRPM3	GSE155179
C9orf85	GSE155179
C9orf40	GSE155179
NMRK1	GSE155179
PRUNE2	GSE155179
ASS1P3	GSE155179
IDNK	GSE155179
KIF27	GSE155179
GOLM1	GSE155179
CDK20	GSE155179
PTPDC1	GSE155179
LOC158434	GSE155179
ZNF782	GSE155179
RNF20	GSE155179
KLF4	GSE155179
ELP1	GSE155179
CTNNAL1	GSE155179
FRRS1L	GSE155179
GNG10	GSE155179
FKBP15	GSE155179
CDC26	GSE155179
WDR31	GSE155179
ALAD	GSE155179
CDK5RAP2	GSE155179
PSMD5	GSE155179
C5	GSE155179
RNY1P15	GSE155179
PBX3	GSE155179
GARNL3	GSE155179
SLC2A8	GSE155179
LRSAM1	GSE155179
CDK9	GSE155179
COQ4	GSE155179
CERCAM	GSE155179
SET	GSE155179
MIGA2	GSE155179
FIBCD1	GSE155179
CFAP77	GSE155179
SNHG7	GSE155179
NELFB	GSE155179
ARRDC1	GSE155179
ARRDC1-AS1	GSE155179
IDI1	GSE155179
ANKRD16	GSE155179
ATP5F1C	GSE155179
DHTKD1	GSE155179
OPTN	GSE155179
BEND7	GSE155179
RPL6P24	GSE155179
HSPA14	GSE155179
RPP38-DT	GSE155179
LINC02654	GSE155179
ST8SIA6-AS1	GSE155179
TMEM236	GSE155179
SKIDA1	GSE155179
MSRB2	GSE155179
GPR158-AS1	GSE155179
MTPAP	GSE155179
PARD3	GSE155179
ZNF37A	GSE155179
BMS1	GSE155179
ZFAND4	GSE155179
ZNF365	GSE155179
SIRT1	GSE155179
TET1	GSE155179
CDH23	GSE155179
ECD	GSE155179
DNAJC9-AS1	GSE155179
GLUD1P3	GSE155179
ZNF503-AS2	GSE155179
PRXL2A	GSE155179
LINC00863	GSE155179
MINPP1	GSE155179
IFIT3	GSE155179
HTR7	GSE155179
BTAF1	GSE155179
KIF11	GSE155179
HHEX	GSE155179
RPL17P34	GSE155179
CC2D2B	GSE155179
FRAT1	GSE155179
ZDHHC16	GSE155179
CNNM1	GSE155179
DPCD	GSE155179
POLL	GSE155179
LDB1	GSE155179
TRIM8	GSE155179
GSTO2	GSE155179
SORCS3	GSE155179
ZDHHC6	GSE155179
LOC103344931	GSE155179
RPS15AP30	GSE155179
CCDC186	GSE155179
OAT	GSE155179
NKX1-2	GSE155179
DHX32	GSE155179
MKI67	GSE155179
TCERG1L	GSE155179
JAKMIP3	GSE155179
INPP5A	GSE155179
ADAM8	GSE155179
PAOX	GSE155179
BET1L	GSE155179
SLC25A22	GSE155179
TRIM68	GSE155179
FHIP1B	GSE155179
TPP1	GSE155179
LMO1	GSE155179
C11orf16	GSE155179
SNORD97	GSE155179
CSNK2A3	GSE155179
TEAD1	GSE155179
PIK3C2A	GSE155179
SAAL1	GSE155179
LOC645397	GSE155179
LGR4	GSE155179
IFTAP	GSE155179
LOC100507384	GSE155179
ARHGAP1	GSE155179
TNKS1BP1	GSE155179
RTN4RL2	GSE155179
BTBD18	GSE155179
OR5A1	GSE155179
DDB1	GSE155179
SDHAF2	GSE155179
RAB3IL1	GSE155179
INTS5	GSE155179
TMEM223	GSE155179
WDR74	GSE155179
PLAAT3	GSE155179
MACROD1	GSE155179
VPS51	GSE155179
RNU2-23P	GSE155179
CAPN1	GSE155179
RN7SL309P	GSE155179
DRAP1	GSE155179
EIF1AD	GSE155179
PACS1	GSE155179
YIF1A	GSE155179
ZDHHC24	GSE155179
CCS	GSE155179
RBM14	GSE155179
ANKRD13D	GSE155179
RAD9A	GSE155179
CORO1B	GSE155179
TMEM134	GSE155179
GAL	GSE155179
IGHMBP2	GSE155179
FADD	GSE155179
INPPL1	GSE155179
STARD10	GSE155179
RELT	GSE155179
MRPL48	GSE155179
DNAJB13	GSE155179
GVQW3	GSE155179
GDPD4	GSE155179
INTS4	GSE155179
NDUFC2	GSE155179
ALG8	GSE155179
MIR4300HG	GSE155179
GRM5	GSE155179
SCARNA9	GSE155179
C11orf54	GSE155179
HEPHL1	GSE155179
JRKL	GSE155179
ANGPTL5	GSE155179
CEP126	GSE155179
CASP12	GSE155179
LOC101928535	GSE155179
ALKBH8	GSE155179
DLAT	GSE155179
LINC02762	GSE155179
C11orf71	GSE155179
BACE1	GSE155179
KMT2A	GSE155179
SORL1	GSE155179
OR8G5	GSE155179
ADAMTS15	GSE155179
JAM3	GSE155179
GLB1L3	GSE155179
KDM5A	GSE155179
NINJ2-AS1	GSE155179
DYRK4	GSE155179
CD9	GSE155179
NCAPD2	GSE155179
COPS7A	GSE155179
CDCA3	GSE155179
USP5	GSE155179
ATN1	GSE155179
LINC00937	GSE155179
AICDA	GSE155179
LOC105369728	GSE155179
KLRF1	GSE155179
GABARAPL1	GSE155179
KLRD1	GSE155179
IQSEC3P2	GSE155179
DERA	GSE155179
RERGL	GSE155179
PLCZ1	GSE155179
PYROXD1	GSE155179
GOLT1B	GSE155179
KRAS	GSE155179
INTS13	GSE155179
ARNTL2	GSE155179
ETFBKMT	GSE155179
YARS2	GSE155179
TUBB8P5	GSE155179
TUBA1B	GSE155179
TUBA1A	GSE155179
KCNH3	GSE155179
BCDIN3D-AS1	GSE155179
DIP2B	GSE155179
SLC11A2	GSE155179
GALNT6	GSE155179
SPRYD3	GSE155179
ESPL1	GSE155179
PFDN5	GSE155179
GDF11	GSE155179
PA2G4	GSE155179
ANKRD52	GSE155179
COQ10A	GSE155179
BAZ2A	GSE155179
PRIM1	GSE155179
HSD17B6	GSE155179
DDIT3	GSE155179
AVIL	GSE155179
RXYLT1	GSE155179
TBK1	GSE155179
LLPH	GSE155179
TMBIM4	GSE155179
LINC02421	GSE155179
MDM1	GSE155179
RAP1B	GSE155179
LINC02444	GSE155179
LINC02882	GSE155179
ZDHHC17	GSE155179
LINC02424	GSE155179
C12orf29	GSE155179
BTG1	GSE155179
PAFAH1B2P2	GSE155179
APAF1	GSE155179
ACTR6	GSE155179
DEPDC4	GSE155179
WASHC3	GSE155179
NUP37	GSE155179
TDG	GSE155179
RFX4	GSE155179
TCHP	GSE155179
GPN3	GSE155179
FAM216A	GSE155179
TCTN1	GSE155179
LINC01405	GSE155179
RITA1	GSE155179
MAP1LC3B2	GSE155179
FBXO21	GSE155179
VSIG10	GSE155179
UNC119B	GSE155179
B3GNT4	GSE155179
UBC	GSE155179
BRI3BP	GSE155179
RPS6P21	GSE155179
EP400P1	GSE155179
ANKLE2	GSE155179
ZNF605	GSE155179
ZNF140	GSE155179
SKA3	GSE155179
SPATA13	GSE155179
LINC00543	GSE155179
FLT1	GSE155179
KBTBD6	GSE155179
SUCLA2	GSE155179
RNU6-60P	GSE155179
NEK5	GSE155179
MRPS31P5	GSE155179
THSD1	GSE155179
TDRD3	GSE155179
LINC00383	GSE155179
RPS10P21	GSE155179
MYCBP2	GSE155179
GPC5-AS1	GSE155179
CLDN10	GSE155179
MBNL2	GSE155179
RAP2A	GSE155179
PCCA	GSE155179
BIVM	GSE155179
ERCC5	GSE155179
TNFSF13B	GSE155179
LINC00676	GSE155179
COL4A2	GSE155179
SALL4P4	GSE155179
GAS6	GSE155179
CDC16	GSE155179
POTEG	GSE155179
MRPL52	GSE155179
ZFHX2	GSE155179
G2E3	GSE155179
STRN3	GSE155179
AP4S1	GSE155179
NUBPL	GSE155179
NPAS3	GSE155179
CFL2	GSE155179
BAZ1A	GSE155179
RALGAPA1	GSE155179
BRMS1L	GSE155179
SLC25A21	GSE155179
MIPOL1	GSE155179
LINC00639	GSE155179
TRAPPC6B	GSE155179
PNN	GSE155179
TOGARAM1	GSE155179
DNAAF2	GSE155179
MAP4K5	GSE155179
STYX	GSE155179
FERMT2	GSE155179
CDKN3	GSE155179
GMFB	GSE155179
TIMM9	GSE155179
PRKCH	GSE155179
ESR2	GSE155179
ZBTB1	GSE155179
SLC39A9	GSE155179
RBM25	GSE155179
ACOT1	GSE155179
ACOT2	GSE155179
ISCA2	GSE155179
LTBP2	GSE155179
NEK9	GSE155179
FOS	GSE155179
IFT43	GSE155179
GPATCH2L	GSE155179
VASH1	GSE155179
ANGEL1	GSE155179
VIPAS39	GSE155179
LINC02301	GSE155179
TDP1	GSE155179
TTC7B	GSE155179
RIN3	GSE155179
GSC	GSE155179
GSKIP	GSE155179
SLC25A29	GSE155179
ZNF839	GSE155179
CINP	GSE155179
LINC02691	GSE155179
CYFIP1	GSE155179
SNORD116-24	GSE155179
LINC02248	GSE155179
GABRB3	GSE155179
TJP1	GSE155179
OTUD7A	GSE155179
KATNBL1	GSE155179
CDIN1	GSE155179
SPRED1	GSE155179
DNAJC17	GSE155179
TYRO3	GSE155179
SPTBN5	GSE155179
UBR1	GSE155179
RPS3AP47	GSE155179
TUBGCP4	GSE155179
MAP1A	GSE155179
SPATA5L1	GSE155179
LOC105370802	GSE155179
SEMA6D	GSE155179
PIGBOS1	GSE155179
TCF12	GSE155179
GCNT3	GSE155179
LACTB	GSE155179
CILP	GSE155179
IGDCC3	GSE155179
IGDCC4	GSE155179
SLC24A1	GSE155179
DENND4A	GSE155179
LCTL	GSE155179
MAP2K5	GSE155179
GRAMD2A	GSE155179
PARP6	GSE155179
PML	GSE155179
CSK	GSE155179
FAM219B	GSE155179
NEIL1	GSE155179
PSTPIP1	GSE155179
CIB2	GSE155179
ACSBG1	GSE155179
CHRNA5	GSE155179
HNRNPCP3	GSE155179
TLNRD1	GSE155179
CFAP161	GSE155179
AP3B2	GSE155179
UBE2Q2L	GSE155179
GOLGA2P7	GSE155179
ACAN	GSE155179
POLG	GSE155179
KIF7	GSE155179
LINC01585	GSE155179
PRC1	GSE155179
VPS33B-DT	GSE155179
FAM174B	GSE155179
LOC105371022	GSE155179
NME4	GSE155179
CAPN15	GSE155179
METRN	GSE155179
CHTF18	GSE155179
GNPTG	GSE155179
UNKL	GSE155179
C16orf91	GSE155179
MEIOB	GSE155179
TBL3	GSE155179
TSC2	GSE155179
SRRM2	GSE155179
PKMYT1	GSE155179
BICDL2	GSE155179
ZNF75A	GSE155179
SLX4	GSE155179
TRAP1	GSE155179
UBALD1	GSE155179
ANKS3	GSE155179
UBN1	GSE155179
SEC14L5	GSE155179
NAGPA	GSE155179
ATF7IP2	GSE155179
LITAF	GSE155179
CDR2	GSE155179
LOC100421173	GSE155179
LCMT1-AS2	GSE155179
IL4R	GSE155179
ATXN2L	GSE155179
SH2B1	GSE155179
NPIPB11	GSE155179
CDIPT	GSE155179
PPP4C	GSE155179
ZNF688	GSE155179
PRR14	GSE155179
RUSF1	GSE155179
BBS2	GSE155179
SLC38A7	GSE155179
PDP2	GSE155179
TRADD	GSE155179
KIAA0895L	GSE155179
E2F4	GSE155179
ATP6V0D1	GSE155179
CTCF	GSE155179
RANBP10	GSE155179
DDX28	GSE155179
SLC7A6	GSE155179
DHODH	GSE155179
NPIPB15	GSE155179
ZFP1	GSE155179
CHST6	GSE155179
TERF2IP	GSE155179
CPHXL	GSE155179
WWOX	GSE155179
MAP1LC3B	GSE155179
IL17C	GSE155179
CTU2	GSE155179
ZNF778	GSE155179
SPATA33	GSE155179
CDK10	GSE155179
VPS9D1	GSE155179
CENPBD1	GSE155179
AFG3L1P	GSE155179
OR3A2	GSE155179
TRPV1	GSE155179
P2RX5-TAX1BP3	GSE155179
P2RX1	GSE155179
LINC01996	GSE155179
PLD2	GSE155179
MINK1	GSE155179
RPAIN	GSE155179
PITPNM3	GSE155179
ASGR1	GSE155179
ACADVL	GSE155179
ELP5	GSE155179
GPS2	GSE155179
SENP3	GSE155179
EFNB3	GSE155179
GUCY2D	GSE155179
MYH10	GSE155179
TRIM16	GSE155179
ZNF286A	GSE155179
MPRIP	GSE155179
RAI1	GSE155179
MAPK7	GSE155179
CCDC144NL	GSE155179
KCNJ12	GSE155179
PIGS	GSE155179
TAOK1	GSE155179
ANKRD13B	GSE155179
RNF135	GSE155179
SYNRG	GSE155179
SNORA21	GSE155179
RPL19	GSE155179
ZPBP2	GSE155179
KRT10	GSE155179
JUP	GSE155179
ODAD4	GSE155179
ZNF385C	GSE155179
STAT5B	GSE155179
EZH1	GSE155179
DBF4B	GSE155179
PLCD3	GSE155179
FMNL1	GSE155179
NPEPPS	GSE155179
SCRN2	GSE155179
EME1	GSE155179
KIF2B	GSE155179
COX11	GSE155179
MMD	GSE155179
SMG8	GSE155179
HEATR6	GSE155179
NACA2	GSE155179
STRADA	GSE155179
LIMD2	GSE155179
C17orf58	GSE155179
AMZ2	GSE155179
C17orf80	GSE155179
CDC42EP4	GSE155179
SDK2	GSE155179
MGC16275	GSE155179
CDR2L	GSE155179
GRB2	GSE155179
MYO15B	GSE155179
UNK	GSE155179
SNHG16	GSE155179
CBX2	GSE155179
TEPSIN	GSE155179
SLC38A10	GSE155179
BAHCC1	GSE155179
MAFG	GSE155179
MAFG-DT	GSE155179
SLC16A3	GSE155179
COLEC12	GSE155179
AFG3L2	GSE155179
SPIRE1	GSE155179
SS18	GSE155179
WBP11P1	GSE155179
INO80C	GSE155179
C18orf21	GSE155179
KIAA1328	GSE155179
PSTPIP2	GSE155179
LOC100422497	GSE155179
C18orf25	GSE155179
DYNAP	GSE155179
MIR4529	GSE155179
LINC01926	GSE155179
CD226	GSE155179
SOCS6	GSE155179
SHC2	GSE155179
CDC34	GSE155179
NDUFS7	GSE155179
MEX3D	GSE155179
UQCR11	GSE155179
REXO1	GSE155179
AP3D1	GSE155179
SPPL2B	GSE155179
THOP1	GSE155179
ZNF57	GSE155179
ZNF77	GSE155179
GNA11	GSE155179
DOHH	GSE155179
RAX2	GSE155179
ZFR2	GSE155179
PLIN5	GSE155179
DPP9	GSE155179
CATSPERD	GSE155179
ALKBH7	GSE155179
DENND1C	GSE155179
STXBP2	GSE155179
EVI5L	GSE155179
PRR36	GSE155179
CERS4	GSE155179
CD320	GSE155179
ADAMTS10	GSE155179
MUC16	GSE155179
FBXL12	GSE155179
EIF3G	GSE155179
KRI1	GSE155179
ILF3-DT	GSE155179
QTRT1	GSE155179
ZNF627	GSE155179
ZNF823	GSE155179
GET3	GSE155179
ZSWIM4	GSE155179
PALM3	GSE155179
ASF1B	GSE155179
DDX39A	GSE155179
PKN1	GSE155179
WIZ	GSE155179
RASAL3	GSE155179
CHERP	GSE155179
MYO9B	GSE155179
USE1	GSE155179
MVB12A	GSE155179
HMGB3P29	GSE155179
FCHO1	GSE155179
MPV17L2	GSE155179
SSBP4	GSE155179
FKBP8	GSE155179
DDX49	GSE155179
ZNF682	GSE155179
ZNF486	GSE155179
ZNF430	GSE155179
ZNF429	GSE155179
ZNF257	GSE155179
ZNF730	GSE155179
ZNF681	GSE155179
RGS9BP	GSE155179
KCTD15	GSE155179
LSM14A	GSE155179
ZFP14	GSE155179
ZNF420	GSE155179
ZNF781	GSE155179
ZNF573	GSE155179
YIF1B	GSE155179
RYR1	GSE155179
SHKBP1	GSE155179
CCDC97	GSE155179
POU2F2	GSE155179
ERF	GSE155179
XRCC1	GSE155179
ZNF230-DT	GSE155179
ZNF229	GSE155179
ZNF180	GSE155179
PVR	GSE155179
IGFL2	GSE155179
MEIS3	GSE155179
EHD2	GSE155179
SELENOW	GSE155179
BCAT2	GSE155179
GYS1	GSE155179
RUVBL2	GSE155179
LIN7B	GSE155179
GFY	GSE155179
FUZ	GSE155179
TBC1D17	GSE155179
LRRC4B	GSE155179
CTU1	GSE155179
ZNF614	GSE155179
ZNF528-AS1	GSE155179
ZNF701	GSE155179
ZNF83	GSE155179
ZNF611	GSE155179
ZNF765	GSE155179
LOC284379	GSE155179
KMT5C	GSE155179
SBK3	GSE155179
GALP	GSE155179
ZNF582	GSE155179
ZFP28	GSE155179
ZNF470	GSE155179
ZNF71	GSE155179
ZNF749	GSE155179
ZNF550	GSE155179
ZSCAN18	GSE155179
ZNF274	GSE155179
ZNF497	GSE155179
CSNK2A1	GSE155179
SIRPB1	GSE155179
SLC4A11	GSE155179
LRRN4	GSE155179
FERMT1	GSE155179
SNORD17	GSE155179
SMIM26	GSE155179
GZF1	GSE155179
NAPB	GSE155179
ENTPD6	GSE155179
ZNF341	GSE155179
FER1L4	GSE155179
EPB41L1	GSE155179
RPN2	GSE155179
UBE2C	GSE155179
DPM1	GSE155179
ZFP64	GSE155179
NELFCD	GSE155179
CABLES2	GSE155179
TCFL5	GSE155179
PPDPF	GSE155179
RTEL1	GSE155179
SLC2A4RG	GSE155179
ZBTB46	GSE155179
UCKL1	GSE155179
RGS19	GSE155179
HSPA13	GSE155179
MAP3K7CL	GSE155179
SCAF4	GSE155179
VPS26C	GSE155179
ETS2	GSE155179
BRWD1-AS2	GSE155179
LCA5L	GSE155179
MX2	GSE155179
MX1	GSE155179
C2CD2	GSE155179
RSPH1	GSE155179
SLC37A1	GSE155179
RRP1	GSE155179
TRPM2	GSE155179
UBE2G2	GSE155179
SUMO3	GSE155179
ADARB1	GSE155179
C21orf58	GSE155179
HDHD5	GSE155179
USP18	GSE155179
PI4KAP1	GSE155179
DGCR2	GSE155179
DGCR6L	GSE155179
PI4KA	GSE155179
LZTR1	GSE155179
YDJC	GSE155179
TFIP11	GSE155179
TTC28-AS1	GSE155179
HSCB	GSE155179
NEFH	GSE155179
ASCC2	GSE155179
CCDC157	GSE155179
MORC2-AS1	GSE155179
SELENOM	GSE155179
INPP5J	GSE155179
RFPL2	GSE155179
FBXO7	GSE155179
TIMP3	GSE155179
FOXRED2	GSE155179
SSTR3	GSE155179
KCNJ4	GSE155179
DMC1	GSE155179
DNAL4	GSE155179
CACNA1I	GSE155179
ENTHD1	GSE155179
MCHR1	GSE155179
EP300	GSE155179
L3MBTL2	GSE155179
SNU13	GSE155179
RRP7A	GSE155179
MCAT	GSE155179
SULT4A1	GSE155179
PNPLA3	GSE155179
TTC38	GSE155179
GTSE1	GSE155179
TRMU	GSE155179
LOC284930	GSE155179
PIM3	GSE155179
ADM2	GSE155179
LMF2	GSE155179
NLGN4X	GSE155179
FAM9B	GSE155179
PRPS2	GSE155179
TLR8-AS1	GSE155179
TLR8	GSE155179
OFD1	GSE155179
AP1S2	GSE155179
SYAP1	GSE155179
NHS	GSE155179
CBLL2	GSE155179
CFAP47	GSE155179
RPGR	GSE155179
RBM39P1	GSE155179
ZNF674	GSE155179
LINC01545	GSE155179
UBA1	GSE155179
TIMP1	GSE155179
ZNF81	GSE155179
WDR13	GSE155179
HDAC6	GSE155179
PPP1R3F	GSE155179
USP27X	GSE155179
NUDT11	GSE155179
FAM120C	GSE155179
UBQLN2	GSE155179
OPHN1	GSE155179
DLG3	GSE155179
MED12	GSE155179
GCNA	GSE155179
PBDC1	GSE155179
MAGT1	GSE155179
TAF9B	GSE155179
TGIF2LX	GSE155179
RPA4	GSE155179
PCDH19	GSE155179
SYTL4	GSE155179
RPL36A	GSE155179
TCEAL2	GSE155179
TMEM164	GSE155179
LRCH2	GSE155179
RNU7-68P	GSE155179
SH2D1A	GSE155179
BCORL1	GSE155179
RTL8A	GSE155179
IDH3G	GSE155179
DKC1	GSE155179
F8	GSE155179
MIR12136	GSE155179
ND4L	GSE155179
ND4	GSE155179
RYBP	GSE155179
DEAF1	GSE155179
HERC2	GSE155179
GOLGA6L9	GSE155179
TADA2A	GSE155179
MRPL45	GSE155179
SLC12A7	GSE155179
ABCA11P	GSE95477
ABCB1	GSE95477
AC018804	GSE95477
AC068831	GSE95477
AL050303	GSE95477
AP001432	GSE95477
BHLHE22	GSE95477
CCR3	GSE95477
CGA	GSE95477
CHURC1	GSE95477
CLEC4A	GSE95477
CTC-432M15	GSE95477
CTD-2008L17	GSE95477
DPH5	GSE95477
DTX2P1-UPK3BP1-PMS2P11	GSE95477
ENTHD1	GSE95477
FAM85B	GSE95477
GLS2	GSE95477
GUCY2F	GSE95477
HECA	GSE95477
HES1	GSE95477
HYAL4	GSE95477
KIAA0141	GSE95477
KLHL14	GSE95477
LINC00550	GSE95477
LINC01141	GSE95477
MIRLET7BHG	GSE95477
MYCL	GSE95477
MYH3	GSE95477
NCS1	GSE95477
NPIPA3	GSE95477
NR2E3	GSE95477
OR2M1P	GSE95477
OR2T2	GSE95477
PMPCAP1	GSE95477
POU3F1	GSE95477
PPM1K	GSE95477
PRAME	GSE95477
RBM43	GSE95477
RP11-114G11	GSE95477
RP11-1280N14	GSE95477
RP11-147L13	GSE95477
RP11-2H3	GSE95477
RP11-503C24	GSE95477
RP11-567G11	GSE95477
RP11-822E23	GSE95477
RP3-496C20	GSE95477
SCN3B	GSE95477
SERF1B	GSE95477
SLC16A14	GSE95477
SLC25A24P1	GSE95477
SLC26A8	GSE95477
SNTB2	GSE95477
SNURF_2	GSE95477
SRRM5	GSE95477
SRSF8	GSE95477
WDR59	GSE95477
WFIKKN2	GSE95477
ZNF721	GSE95477
ZNF776	GSE95477
ZNF816	GSE95477
LAP3	Zhang’s research
CYP26B1	Zhang’s research
TFPI	Zhang’s research
CAMKK1	Zhang’s research
ARHGAP33	Zhang’s research
PDK4	Zhang’s research
POLR2J	Zhang’s research
TNFRSF12A	Zhang’s research
CEACAM21	Zhang’s research
BAIAP3	Zhang’s research
E2F2	Zhang’s research
CYTH3	Zhang’s research
AASS	Zhang’s research
PLEKHG6	Zhang’s research
ST3GAL1	Zhang’s research
TENM1	Zhang’s research
VTA1	Zhang’s research
MLXIPL	Zhang’s research
SPRTN	Zhang’s research
LRRC23	Zhang’s research
TSPAN9	Zhang’s research
DCN	Zhang’s research
MAN2B2	Zhang’s research
SLC25A39	Zhang’s research
ACPP	Zhang’s research
MTMR11	Zhang’s research
SLC45A4	Zhang’s research
RNH1	Zhang’s research
PLEKHO1	Zhang’s research
NR1H3	Zhang’s research
FUT8	Zhang’s research
VCL	Zhang’s research
DAPK2	Zhang’s research
NSMAF	Zhang’s research
MFAP3	Zhang’s research
AGA	Zhang’s research
VCAN	Zhang’s research
DNAH5	Zhang’s research
ZFYVE16	Zhang’s research
PNKP	Zhang’s research
PHF23	Zhang’s research
TNC	Zhang’s research
AP2S1	Zhang’s research
ZIC2	Zhang’s research
CUL7	Zhang’s research
FAM214A	Zhang’s research
XK	Zhang’s research
TSPAN17	Zhang’s research
GUCA1A	Zhang’s research
RCN1	Zhang’s research
LAMC3	Zhang’s research
FAM160A2	Zhang’s research
HEBP2	Zhang’s research
TBC1D22A	Zhang’s research
GYG2	Zhang’s research
PKP2	Zhang’s research
GATB	Zhang’s research
SLC2A3	Zhang’s research
ACAA1	Zhang’s research
WISP2	Zhang’s research
ATP2C2	Zhang’s research
AP3D1	Zhang’s research
SPEN	Zhang’s research
ASB1	Zhang’s research
MTHFD2	Zhang’s research
SLC9A3	Zhang’s research
TNFRSF1A	Zhang’s research
CACNB1	Zhang’s research
TP53BP1	Zhang’s research
PDK3	Zhang’s research
IP6K2	Zhang’s research
SRBD1	Zhang’s research
NUP133	Zhang’s research
BCL3	Zhang’s research
ABCC9	Zhang’s research
GUCY2C	Zhang’s research
ELP1	Zhang’s research
DAPP1	Zhang’s research
FSTL3	Zhang’s research
GBA2	Zhang’s research
PTPN21	Zhang’s research
DAZAP1	Zhang’s research
FAM50A	Zhang’s research
RDH11	Zhang’s research
CRMP1	Zhang’s research
SCARB1	Zhang’s research
ALPK1	Zhang’s research
GSDMB	Zhang’s research
PTGS2	Zhang’s research
BCS1L	Zhang’s research
NUAK1	Zhang’s research
HACD3	Zhang’s research
TTC38	Zhang’s research
SLC25A3	Zhang’s research
MKRN2	Zhang’s research
GPATCH1	Zhang’s research
RAP1GAP	Zhang’s research
STXBP2	Zhang’s research
TOP2B	Zhang’s research
PAK3	Zhang’s research
ACER3	Zhang’s research
PIK3C3	Zhang’s research
EDN1	Zhang’s research
CDC14A	Zhang’s research
CARMIL1	Zhang’s research
DDX1	Zhang’s research
RIMS1	Zhang’s research
RBL1	Zhang’s research
ZNF510	Zhang’s research
LRP2	Zhang’s research
STRADB	Zhang’s research
ITGB5	Zhang’s research
DOPEY1	Zhang’s research
PPIE	Zhang’s research
COL16A1	Zhang’s research
PILRA	Zhang’s research
ACOX3	Zhang’s research
TRIP6	Zhang’s research
ATRN	Zhang’s research
SLC4A11	Zhang’s research
SLC23A2	Zhang’s research
MAEA	Zhang’s research
STRN4	Zhang’s research
GLG1	Zhang’s research
DLL3	Zhang’s research
CD200	Zhang’s research
MYH7	Zhang’s research
MYL6	Zhang’s research
BRPF3	Zhang’s research
ZNF184	Zhang’s research
PSMD8	Zhang’s research
FBXL19	Zhang’s research
HSD3B7	Zhang’s research
CIRBP	Zhang’s research
ATP5D	Zhang’s research
CDC34	Zhang’s research
CEP170B	Zhang’s research
RASSF7	Zhang’s research
MADCAM1	Zhang’s research
SLC7A4	Zhang’s research
SPECC1L	Zhang’s research
HIRA	Zhang’s research
DMC1	Zhang’s research
HMOX1	Zhang’s research
TTLL12	Zhang’s research
CHADL	Zhang’s research
RANGAP1	Zhang’s research
KIAA0586	Zhang’s research
SAMD15	Zhang’s research
REC8	Zhang’s research
NFATC4	Zhang’s research
ZMYND8	Zhang’s research
NFATC2	Zhang’s research
CSTF1	Zhang’s research
SLCO4A1	Zhang’s research
TCFL5	Zhang’s research
EEF1A2	Zhang’s research
SYNDIG1	Zhang’s research
CDH20	Zhang’s research
MYL12A	Zhang’s research
NOL4	Zhang’s research
AMMECR1	Zhang’s research
SRPX	Zhang’s research
NAA10	Zhang’s research
SMARCA1	Zhang’s research
TIMP1	Zhang’s research
BEX4	Zhang’s research
CAB39L	Zhang’s research
POLR2C	Zhang’s research
PSMD7	Zhang’s research
SLC7A5	Zhang’s research
FBXO31	Zhang’s research
ZP2	Zhang’s research
PRSS33	Zhang’s research
RPGRIP1L	Zhang’s research
RNF40	Zhang’s research
IQCH	Zhang’s research
CORO2B	Zhang’s research
HOMER2	Zhang’s research
CEP152	Zhang’s research
JPH1	Zhang’s research
WISP1	Zhang’s research
SNX16	Zhang’s research
SQLE	Zhang’s research
GSR	Zhang’s research
NEFM	Zhang’s research
RELB	Zhang’s research
LIN7B	Zhang’s research
ERCC2	Zhang’s research
DOT1L	Zhang’s research
SYDE1	Zhang’s research
SLC1A6	Zhang’s research
FZR1	Zhang’s research
MYH14	Zhang’s research
RABAC1	Zhang’s research
FAM83E	Zhang’s research
JAK3	Zhang’s research
ISYNA1	Zhang’s research
ZNF14	Zhang’s research
ZNF85	Zhang’s research
CDK6	Zhang’s research
PMPCB	Zhang’s research
TFPI2	Zhang’s research
NPTX2	Zhang’s research
PTPRZ1	Zhang’s research
ZNF862	Zhang’s research
MEOX2	Zhang’s research
ACTR3C	Zhang’s research
BCL7B	Zhang’s research
LIMK1	Zhang’s research
SLC1A1	Zhang’s research
AKNA	Zhang’s research
DOCK8	Zhang’s research
ELAVL2	Zhang’s research
PIP5K1B	Zhang’s research
DVL1	Zhang’s research
ATRNL1	Zhang’s research
SPOCK2	Zhang’s research
SFXN3	Zhang’s research
FGF8	Zhang’s research
ZMIZ1	Zhang’s research
PPIF	Zhang’s research
CYP2C18	Zhang’s research
PNPO	Zhang’s research
RECQL5	Zhang’s research
CPD	Zhang’s research
MED31	Zhang’s research
DRG2	Zhang’s research
SMARCD2	Zhang’s research
VAT1	Zhang’s research
MAP2K6	Zhang’s research
MYH3	Zhang’s research
NAT9	Zhang’s research
PMP22	Zhang’s research
USP46	Zhang’s research
AREG	Zhang’s research
MAPK10	Zhang’s research
AADAT	Zhang’s research
GALNT7	Zhang’s research
TBC1D19	Zhang’s research
NCAPG	Zhang’s research
C11orf63	Zhang’s research
ATG2A	Zhang’s research
CCKBR	Zhang’s research
EIF4G2	Zhang’s research
IL10RA	Zhang’s research
UPK2	Zhang’s research
ACCS	Zhang’s research
CD81	Zhang’s research
PITPNM1	Zhang’s research
RPS13	Zhang’s research
TCIRG1	Zhang’s research
GTF2H1	Zhang’s research
LIN7A	Zhang’s research
TRPV4	Zhang’s research
AKAP3	Zhang’s research
MDM1	Zhang’s research
MRPL51	Zhang’s research
MAK	Zhang’s research
SASH1	Zhang’s research
BAG2	Zhang’s research
COL9A1	Zhang’s research
ADGRG6	Zhang’s research
PTK7	Zhang’s research
IMPG1	Zhang’s research
PRSS16	Zhang’s research
IL12B	Zhang’s research
CDH6	Zhang’s research
NPR3	Zhang’s research
SLC27A6	Zhang’s research
TARS	Zhang’s research
RAD50	Zhang’s research
FGF1	Zhang’s research
CEP70	Zhang’s research
WNT5A	Zhang’s research
TFG	Zhang’s research
CYB561D2	Zhang’s research
CBLB	Zhang’s research
NEK4	Zhang’s research
RTKN	Zhang’s research
EPB41L5	Zhang’s research
CYTIP	Zhang’s research
SLC30A3	Zhang’s research
AUP1	Zhang’s research
OTX1	Zhang’s research
PLCL1	Zhang’s research
RND3	Zhang’s research
TIA1	Zhang’s research
SPR	Zhang’s research
DHCR24	Zhang’s research
WRAP73	Zhang’s research
QSOX1	Zhang’s research
FBXO6	Zhang’s research
NCF2	Zhang’s research
PLEKHM2	Zhang’s research
KIF21B	Zhang’s research
C1orf109	Zhang’s research
MYCL	Zhang’s research
ZP4	Zhang’s research
RLF	Zhang’s research
RIMS3	Zhang’s research
HMGCL	Zhang’s research
CD46	Zhang’s research
AKR1A1	Zhang’s research
PTBP2	Zhang’s research
HSD11B1	Zhang’s research
COLEC11	Zhang’s research
EEF2KMT	Zhang’s research
OTUD4P1	Zhang’s research
C1orf198	Zhang’s research
CTNNAL1	Zhang’s research
WDR34	Zhang’s research
DCAF4	Zhang’s research
DNAL1	Zhang’s research
DLST	Zhang’s research
KLHL29	Zhang’s research
TEK	Zhang’s research
MTRF1	Zhang’s research
SMAD9	Zhang’s research
SIL1	Zhang’s research
CLU	Zhang’s research
EPX	Zhang’s research
PYROXD1	Zhang’s research
LHX4	Zhang’s research
PEX16	Zhang’s research
CAT	Zhang’s research
CSMD2	Zhang’s research
POLK	Zhang’s research
RPL21	Zhang’s research
ODF2L	Zhang’s research
CCDC18	Zhang’s research
PQLC1	Zhang’s research
ZMIZ2	Zhang’s research
INHBA	Zhang’s research
PRDX4	Zhang’s research
GIPC1	Zhang’s research
ATG101	Zhang’s research
G0S2	Zhang’s research
PARD6B	Zhang’s research
NDP	Zhang’s research
BTN2A2	Zhang’s research
ABCC10	Zhang’s research
HIST1H1A	Zhang’s research
ZNF391	Zhang’s research
MOCS1	Zhang’s research
MAD2L1BP	Zhang’s research
TM9SF2	Zhang’s research
RNF113A	Zhang’s research
INSIG2	Zhang’s research
FOSB	Zhang’s research
FAM110A	Zhang’s research
NCLN	Zhang’s research
THRA	Zhang’s research
PRDX5	Zhang’s research
IRF3	Zhang’s research
PRR12	Zhang’s research
EVI2A	Zhang’s research
TRAF2	Zhang’s research
RAB3IP	Zhang’s research
LRRC61	Zhang’s research
AAMP	Zhang’s research
HIP1	Zhang’s research
TUBGCP6	Zhang’s research
ADM2	Zhang’s research
RFPL2	Zhang’s research
TPST2	Zhang’s research
FOXP2	Zhang’s research
FLNC	Zhang’s research
CGNL1	Zhang’s research
DUT	Zhang’s research
E2F8	Zhang’s research
EGLN3	Zhang’s research
THEM6	Zhang’s research
BST2	Zhang’s research
BMP15	Zhang’s research
ZSWIM6	Zhang’s research
MAP1S	Zhang’s research
KIAA1683	Zhang’s research
TRPM4	Zhang’s research
COL5A1	Zhang’s research
PNPLA7	Zhang’s research
FIBCD1	Zhang’s research
CHMP2A	Zhang’s research
ZC3H4	Zhang’s research
NPAS1	Zhang’s research
ULBP2	Zhang’s research
AKAP12	Zhang’s research
GFAP	Zhang’s research
ZNF141	Zhang’s research
RAB11FIP4	Zhang’s research
HAUS8	Zhang’s research
AOC3	Zhang’s research
NDUFA2	Zhang’s research
C1orf159	Zhang’s research
ANO1	Zhang’s research
STARD3	Zhang’s research
LIN28A	Zhang’s research
RHPN2	Zhang’s research
RAP1GAP2	Zhang’s research
SEC61G	Zhang’s research
LANCL2	Zhang’s research
SLC52A1	Zhang’s research
DLG4	Zhang’s research
ARHGEF11	Zhang’s research
MMACHC	Zhang’s research
LPIN3	Zhang’s research
RBM38	Zhang’s research
ATP8A2	Zhang’s research
RNF17	Zhang’s research
MYH8	Zhang’s research
TRPC4	Zhang’s research
POSTN	Zhang’s research
STARD13	Zhang’s research
HSPBP1	Zhang’s research
CSNK1G2	Zhang’s research
MYH11	Zhang’s research
FOPNL	Zhang’s research
LRRCC1	Zhang’s research
C14orf159	Zhang’s research
THUMPD3	Zhang’s research
CNTN6	Zhang’s research
NOTCH2	Zhang’s research
FKBP11	Zhang’s research
PLEKHA8P1	Zhang’s research
IL6ST	Zhang’s research
RAX	Zhang’s research
IL15RA	Zhang’s research
RTL8C	Zhang’s research
RAB33A	Zhang’s research
STK26	Zhang’s research
GNL2	Zhang’s research
TIMM10	Zhang’s research
C5AR2	Zhang’s research
TMEM165	Zhang’s research
COL4A2	Zhang’s research
CARS2	Zhang’s research
CCDC146	Zhang’s research
TMEM60	Zhang’s research
MDFIC	Zhang’s research
MTO1	Zhang’s research
ANKRD6	Zhang’s research
CD63	Zhang’s research
GLS2	Zhang’s research
FAIM2	Zhang’s research
KRT7	Zhang’s research
RAB11FIP5	Zhang’s research
BCO1	Zhang’s research
KCNK1	Zhang’s research
EDAR	Zhang’s research
ISCU	Zhang’s research
DRAM1	Zhang’s research
SLC41A2	Zhang’s research
VILL	Zhang’s research
NACAD	Zhang’s research
CIB2	Zhang’s research
MYCBPAP	Zhang’s research
KAT7	Zhang’s research
NIPSNAP3A	Zhang’s research
ODF2	Zhang’s research
TOR1B	Zhang’s research
ST6GALNAC4	Zhang’s research
TMOD1	Zhang’s research
TLR4	Zhang’s research
KIF12	Zhang’s research
TSTD2	Zhang’s research
ENPP2	Zhang’s research
RIPK1	Zhang’s research
FHDC1	Zhang’s research
TLR2	Zhang’s research
RNF121	Zhang’s research
DDX60	Zhang’s research
ITGA11	Zhang’s research
KNL1	Zhang’s research
STAMBPL1	Zhang’s research
ATAD1	Zhang’s research
CALHM2	Zhang’s research
ADAMTS14	Zhang’s research
SSB	Zhang’s research
SSFA2	Zhang’s research
HCN4	Zhang’s research
HERC6	Zhang’s research
ZGRF1	Zhang’s research
[truncated: 959 more rows]

## Sheet: GSE155179
gene	baseMean	logFC	lfcSE	P.Value	adj.P.Val
WASH7P	0.92595	-0.301133	0.869609	0.297985	NA
LOC100996442	497.066	-0.294822	0.431873	0.320023	0.70127
CICP27	3.35848	0.829651	1.68769	0.0775769	0.343535
NA	4.10464	0.587026	1.65106	0.159133	0.504437
NA	1.42072	0.364105	1.23147	0.276247	NA
WASH9P	0.599017	-0.122727	1.02425	0.666606	NA
RPL23AP21	3.85234	-0.284075	0.627774	0.310786	0.693173
NA	1.79754	-0.428223	1.29395	0.222904	NA
OR4F3	5.17245	-1.87864	1.47115	0.00358037	0.0558583
LOC101928626	0.24955	0.0619428	0.98572	0.823385	NA
MTND1P23	247.073	-0.484649	0.55361	0.115283	0.425186
MTND2P28	2798.4	-0.773829	0.733609	0.0292935	0.206054
MTCO1P12	8677.98	-0.530792	0.536245	0.0881192	0.368564
MTCO2P12	650.948	-0.608534	0.694857	0.065341	0.314531
MTATP8P1	3.72217	-0.282179	0.682587	0.310998	0.693422
MTATP6P1	46321.9	-0.808825	0.748026	0.0250584	0.188609
MTCO3P12	305.618	-0.500321	0.623993	0.108364	0.409527
OR4F3	2.25294	-0.0175752	0.699098	0.943555	NA
NA	13.1542	-0.11061	0.776661	0.667181	0.916962
LINC01409	0.142319	-0.0924199	1.02007	0.743973	NA
NA	7.37101	-0.539212	1.14661	NA	NA
LINC01128	435.086	-0.0850592	0.578326	0.745041	0.943283
LINC00115	0.350207	0.104138	1.02325	0.713723	NA
FAM41C	52.3394	-0.0839352	0.712213	0.738744	0.94189
TUBB8P11	538.898	-0.0480872	0.586555	0.851981	0.967145
SAMD11	4.90417	-1.11391	2.30842	NA	NA
NOC2L	19.3801	0.42433	1.12059	0.202559	0.565383
KLHL17	4.13838	0.538277	1.37031	0.155547	0.499169
HES4	3.31914	0.522742	1.55715	NA	NA
AGRN	6.6889	0.186711	0.826347	NA	NA
LOC100288175	38.1385	20.0175	3.32353	4.23456e-10	1.65983e-07
C1orf159	12.7882	1.1454	2.38153	0.0587345	0.299605
TTLL10-AS1	4.92731	-1.12613	2.3225	NA	NA
SDF4	40.7298	-0.0105374	0.736325	0.966338	0.992854
B3GALT6	4.21871	0.598688	1.66795	NA	NA
UBE2J2	430.076	-0.130729	0.699969	0.609402	0.89143
NA	0.217722	0.0221146	0.991534	0.936505	NA
ACAP3	0.571269	0.172975	1.07954	0.557626	NA
PUSL1	25.702	19.5152	3.32634	NA	NA
INTS11	10.43	18.3367	3.33867	NA	NA
CPTP	16.3432	0.193466	0.928738	0.48849	0.834917
TAS1R3	0.20312	0.0221146	0.991534	0.936505	NA
DVL1	64.883	-0.0816575	0.710325	0.745367	0.943283
MXRA8	4.51303	0.621966	1.7015	NA	NA
AURKAIP1	434.48	-0.0592309	0.459596	0.838848	0.966273
NDUFB4P8	1.91345	0.37888	1.3456	0.27801	NA
CCNL2	933.461	-0.238856	0.375528	0.4061	0.779697
MRPL20-AS1	6.69898	-1.7036	2.91368	NA	NA
MRPL20	222.066	-0.395852	0.783794	0.188636	0.547202
NA	0.242223	-0.0968774	1.02259	0.732543	NA
VWA1	0.274051	-0.0598864	0.970333	0.827908	NA
ATAD3C	1263.78	-0.139968	0.506974	0.620906	0.896652
ATAD3B	2.13192	0.453607	1.37859	0.213433	NA
NA	50.3217	3.8077	3.49393	0.00407871	0.060603
ATAD3A	49.7316	0.0450721	0.724901	0.856882	0.968729
SSU72	2507.9	-0.268884	0.566857	0.342063	0.724316
NA	5.16053	0.448135	1.44461	NA	NA
FNDC10	27.4867	0.209175	0.961585	0.462173	0.819135
NA	3.42978	0.53252	1.57151	NA	NA
MIB2	87.938	0.0418334	0.615804	0.86847	0.971728
CDK11B	1925.79	0.690191	0.451206	0.0256517	0.191389
NA	1.36593	0.310624	1.24849	0.345088	NA
SLC35E2B	21.1118	-3.4509	2.96657	NA	NA
MMP23A	2.10212	0.403247	1.38113	NA	NA
CDK11A	112.228	0.0806346	0.50866	0.773536	0.951401
NA	49.8509	0.0734234	0.56539	0.78076	0.952146
NADK	127.272	0.000848773	0.545064	0.997468	0.999357
GNB1	2553.52	-0.00298195	0.445576	0.991873	0.998285
TMEM52	802.897	-0.0440693	0.413532	0.880516	0.974521
CFAP74	8.11038	0.489533	1.37213	0.186017	0.543306
PRKCZ	82.1277	-0.0648016	0.685566	0.795416	0.955562
FAAP20	20.9777	0.0333876	0.740944	0.893925	0.978238
SKI	663.386	0.0359134	0.482614	0.900238	0.980085
NA	0.800172	-0.462161	1.45301	0.216561	NA
RER1	615.85	-0.323501	0.628657	0.258524	0.637031
PEX10	21.1641	19.0141	3.33014	NA	NA
TTC34	0.110638	0.0201283	0.991305	0.942187	NA
PRDM16	51.212	7.0582	2.84677	0.000160049	0.00618299
ARHGEF16	402.179	0.132127	0.581043	0.618159	0.894963
MEGF6	7.71214	17.9408	3.34567	NA	NA
TPRG1L	5.84803	0.39846	1.3593	0.259895	0.638278
WRAP73	96.449	-0.235857	0.920137	0.405573	0.779317
TP73	14.5055	0.27039	1.14462	NA	NA
TP73-AS1	756.029	0.189562	0.617043	0.477801	0.827693
CCDC27	515.672	0.155281	0.499913	0.586378	0.883341
SMIM1	65.152	-0.274719	1.01965	0.357888	0.740669
LRRC47	67.3923	-0.0611772	0.728581	NA	NA
CEP104	2484.51	0.342797	0.533191	0.244039	0.61872
DFFB	469.304	-0.279581	0.794673	0.31965	0.700925
C1orf174	703.632	-0.508433	0.791144	0.113733	0.42289
LINC02780	2.32521	0.427213	1.41632	NA	NA
EEF1DP6	14.1617	18.7096	3.33358	NA	NA
NA	0.507801	0.150546	1.05833	0.604678	NA
AJAP1	7.82998	-1.88554	3.07293	NA	NA
LINC02781	18.9508	1.2043	2.45039	NA	NA
NPHP4	152.283	-0.344584	0.791647	0.238333	0.613015
KCNAB2	1.6462	0.38946	1.28599	0.257882	NA
CHD5	3.26073	0.515773	1.5469	NA	NA
RPL22	125.962	0.32314	0.485673	0.275562	0.657127
RNF207	0.170741	0.0221146	0.991534	0.936505	NA
ICMT	1059.34	-0.616466	0.400947	0.0376889	0.237767
NA	12.3052	-0.236462	1.10467	NA	NA
GPR153	13.5361	0.36093	1.06632	0.254433	0.630809
ACOT7	178.838	-0.193611	0.700076	0.463647	0.819557
HES2	0.326583	0.0812711	1.01059	0.772685	NA
ESPN	0.110638	0.0201283	0.991305	0.942187	NA
PLEKHG5	31.2729	1.05658	1.84876	0.0484792	0.272491
NOL9	153.607	0.14282	0.572312	0.593797	0.886834
NA	0.40624	0.120639	1.03422	0.673208	NA
ZBTB48	89.4895	-0.239689	0.754789	0.37913	0.757824
PHF13	1034.31	0.527474	0.509828	0.0883285	0.368996
DNAJC11	401.258	-0.0294921	0.602302	0.907614	0.98263
NA	140.017	-0.625352	1.08025	0.0886386	0.369398
CAMTA1	2156.06	-0.203507	0.528798	0.470831	0.824275
NA	1.10981	0.27272	1.19719	0.39187	NA
NA	1.43562	0.321848	1.26412	0.332652	NA
VAMP3	1847.31	-0.238526	0.476881	0.415712	0.785431
PER3	514.862	0.786921	0.669732	0.0238893	0.183297
NA	54.0498	5.36677	3.1356	0.000849365	0.0217141
UTS2	3.81553	0.563009	1.61613	NA	NA
TNFRSF9	18.0712	-3.1138	3.90406	NA	NA
PARK7	963.227	-0.193712	0.451759	0.51025	0.846209
NA	0.459185	-0.176018	0.870241	0.516869	NA
ERRFI1	181.292	0.458422	0.834332	0.146088	0.483872
LOC100129776	0.370509	-0.280174	1.20522	0.381724	NA
SLC45A1	11.2641	-0.0704613	0.952893	NA	NA
RERE	5302.4	0.322693	0.379229	0.263872	0.644244
NA	80.9683	-0.604982	1.18887	0.105735	0.402847
NA	4.35203	-0.241771	1.02171	0.412111	0.783468
ENO1	115.997	-0.231828	0.838405	0.401027	0.775189
NA	8.09654	-0.910604	0.885748	0.0203506	0.165881
NA	0.142871	0.0208119	0.991391	0.940231	NA
NA	0.194231	0.0221146	0.991534	0.936505	NA
SLC2A5	57.5442	4.77189	3.45516	0.00181621	0.036305
GPR157	19.7084	0.0936388	0.756064	NA	NA
MIR34AHG	6.55107	1.0035	2.0404	NA	NA
H6PD	6.57195	0.631311	1.1902	0.0960158	0.382836
SPSB1	293.853	0.683496	0.982574	0.0635296	0.309304
LINC02606	0.349103	-0.0987303	1.02004	0.727391	NA
SLC25A33	215.622	2.11685	1.77009	0.0043712	0.0636281
RPL9P11	0.38371	0.113372	1.02917	0.690823	NA
TMEM201	282.871	0.179394	0.619466	0.499132	0.839986
PIK3CD	32.6048	-22.9573	3.22654	NA	NA
CLSTN1	3561.86	0.755956	0.596035	0.024317	0.185759
NA	30.5897	-6.12634	3.47637	NA	NA
CTNNBIP1	44.3389	0.0612666	0.730022	NA	NA
LZIC	499.759	0.280312	0.597593	0.319516	0.700925
NMNAT1	192.509	-6.175	1.42379	1.1336e-06	0.000114006
UBE4B	199.66	-0.0255274	0.526713	0.925612	0.986634
KIF1B	1469.11	0.119962	0.475803	0.67844	0.920995
NA	2.62314	-0.945094	2.10226	0.0773204	0.342827
NA	15.747	-22.0357	3.22818	NA	NA
PGD	1265.54	0.0667471	0.516838	0.809847	0.95908
NA	29.8403	-0.158494	0.808214	0.548668	0.867103
CENPS-CORT	72.0957	0.134726	0.682778	0.599179	0.887849
CENPS	236.743	-2.29506	1.51202	NA	NA
CORT	1.1617	0.283431	1.21143	0.37786	NA
DFFA	633.506	-0.236758	0.69716	0.382177	0.761039
PEX14	106.783	-0.227989	0.736258	0.398542	0.773461
C1orf127	21.6695	1.58365	2.8497	NA	NA
TARDBP	622.511	0.267638	0.673728	0.332525	0.714424
MASP2	1.69003	-0.0715073	0.821599	0.782109	NA
NA	1.16182	-0.0838044	0.811558	0.745536	NA
SRM	35.108	3.01085	3.20067	0.00696904	0.0852974
EXOSC10	209.739	-0.0261581	0.635167	0.916677	0.984374
NA	0.598838	-0.0740166	0.96098	0.787601	NA
EXOSC10-AS1	0.670711	-0.374453	1.20224	0.260604	NA
MTOR	636.175	0.058065	0.498859	0.837135	0.966155
UBIAD1	496.206	0.645253	0.777133	0.059488	0.301127
NA	0.290672	0.0769569	1.00851	0.784137	NA
FBXO44	0.189112	0.0221146	0.991534	0.936505	NA
FBXO6	0.362681	-0.228606	1.06078	0.442516	NA
MAD2L2	1752.93	0.173048	0.436531	0.55685	0.869361
DRAXIN	0.274482	0.07535	0.992825	0.786987	NA
AGTRAP	421.514	0.0808254	0.704088	NA	NA
C1orf167	1.01387	-0.0326609	0.941544	0.904154	NA
MTHFR	82.4707	-0.0576409	0.775961	0.820325	0.962003
CLCN6	41.3755	20.1361	3.32301	NA	NA
NA	6.7995	0.143266	1.01137	NA	NA
KIAA2013	142.62	0.0585798	0.595363	0.81939	0.961711
PLOD1	34.4638	19.8969	3.32412	NA	NA
MFN2	503.317	-0.185555	0.447498	0.528384	0.856579
NA	0.457509	-0.324933	1.2624	0.328322	NA
MIIP	1322.13	1.74441	1.28225	0.0028548	0.0483948
TNFRSF1B	190.367	-0.00361665	0.661574	0.988374	0.998285
MIR4632	6.09018	-0.353384	1.24039	0.289768	0.672629
VPS13D	342.163	1.17576	1.01221	0.00872376	0.0985696
SNORA59B	9.03471	-1.79456	2.78195	NA	NA
C1orf158	2.45729	-1.28298	2.11228	0.0360953	NA
PRAMEF12	15.0178	0.863256	2.03274	NA	NA
LRRC38	132.594	-1.34308	2.26042	0.0358804	0.231529
NA	84.7959	-0.0500774	0.657713	0.840986	0.966562
PDPN	1187.43	-0.334868	0.540132	0.25301	0.628777
NA	0.682963	0.194857	1.10244	0.51533	NA
PRDM2	3859.81	0.483545	0.389643	0.0983258	0.387148
KAZN	74.2893	-0.244362	0.94681	0.395016	0.770609
TMEM51-AS1	11.0246	2.25475	2.79582	NA	NA
TMEM51	68.5186	3.83668	1.67823	0.00028897	0.00990557
FHAD1	120.006	0.231496	0.75321	0.393255	0.769902
FHAD1-AS1	3.58555	0.544525	1.58911	NA	NA
NA	11.8039	0.535718	1.52927	NA	NA
EFHD2	53.6583	4.97792	3.29163	0.00133765	0.0299735
CELA2A	58.3553	20.5841	3.32142	1.34675e-10	7.44937e-08
CASP9	76.9783	-0.212041	0.866634	0.441608	0.805204
DNAJC16	171.949	-0.110199	0.635868	0.666363	0.916962
AGMAT	47.4983	-1.32733	1.90281	0.0270608	0.196726
NA	144.903	-0.076593	0.661347	0.760371	0.947572
NA	12.8236	0.369965	0.951643	NA	NA
DDI2	319.646	-0.0582139	0.53503	0.830271	0.965294
PLEKHM2	831.105	0.606624	0.460272	0.0491605	0.274042
TMEM82	9.76871	16.4548	3.38917	NA	NA
FBLIM1	6.09039	0.190768	0.896677	NA	NA
NA	1.28239	0.0773269	0.75667	0.760243	NA
UQCRHL	4.15556	-0.139593	0.810008	NA	NA
RPS16P1	3.55971	-0.183031	0.59634	0.495431	0.838168
FLJ37453	64.4681	-0.133455	0.827802	0.61238	0.892439
SPEN	391.726	1.13346	1.53325	0.028344	0.202413
ZBTB17	123.582	0.182745	0.76168	0.489302	0.834972
NA	0.110638	0.0201283	0.991305	0.942187	NA
EPHA2	0.467038	-0.00869489	0.809762	0.972872	NA
CPLANE2	0.375585	-0.181443	1.08959	0.541081	NA
NA	2.12372	-0.17174	0.70178	0.510627	NA
FBXO42	392.352	0.426634	0.857536	0.170254	0.521413
SZRD1	926.332	-0.105237	0.472811	0.71632	0.935544
SPATA21	0.593307	-0.0727063	0.996113	0.794538	NA
NECAP2	1783.92	-0.0405999	0.427739	0.890032	0.978198
LINC01772	0.46343	0.0207953	0.938457	0.938765	NA
CROCCP3	0.533448	-0.361916	1.31218	0.291468	NA
NA	0.347999	-0.282242	1.20776	0.379019	NA
NBPF1	392.5	-0.0040231	0.545677	0.987991	0.998285
CROCCP2	5.22496	0.00994401	0.89066	NA	NA
NA	28.4963	0.0997288	0.806584	0.699975	0.930204
NA	0.196413	0.0221146	0.991534	0.936505	NA
NA	0.342762	0.107187	1.02514	0.7061	NA
NA	93.8579	-0.0262351	0.418959	0.928761	0.987415
CROCCP4	0.741018	-0.436223	1.41611	0.233036	NA
RNU1-4	0.708177	-0.0384645	0.802733	0.880324	NA
LOC105376805	13.1623	0.575307	1.15379	0.11474	0.424399
NA	1.68908	0.575168	1.31415	0.130661	NA
MFAP2	108.044	0.103177	0.774838	0.687483	0.924622
NA	5.99641	0.730499	1.85465	NA	NA
ATP13A2	73.8562	6.06611	2.24277	0.000110618	0.00494895
SDHB	5737.49	-0.802538	0.910031	0.0347537	0.227743
PADI6	0.398892	-0.0572435	0.938896	0.832964	NA
ACTL8	18178	0.0982089	0.410428	0.737571	0.941253
NA	0.174552	-0.0924199	1.02007	0.743973	NA
KLHDC7A	86.8006	6.43416	2.48233	0.000133832	0.00557273
NA	3.82622	0.565366	1.61956	0.167561	0.517209
PAX7	0.455405	-0.244082	1.15496	0.431702	NA
ALDH4A1	9.95739	0.678867	1.78147	NA	NA
IFFO2	50.2389	-0.121624	0.774197	NA	NA
UBR4	399.518	0.201888	0.673894	0.447315	0.809024
EMC1	198.716	-11.0798	2.36785	2.41754e-07	2.85621e-05
MRTO4	1057.83	0.649866	0.499734	0.0395911	0.244065
AKR7L	0.482797	-0.207006	0.898937	0.456283	NA
AKR7A2	351.145	-0.233315	0.798313	0.393818	0.77006
SLC66A1	37.6394	2.24658	3.4197	0.0191586	0.159346
CAPZB	672.446	-0.120382	0.597078	0.644846	0.908371
MICOS10	17.5082	-0.386725	0.671487	0.191321	0.551131
NBL1	73.9502	2.39586	1.76526	0.00262459	0.0458876
NA	30.6864	-0.320037	0.480243	0.280498	0.663083
TMCO4	31.1433	0.599577	1.50167	NA	NA
OTUD3	10272.5	0.102307	0.426785	0.727774	0.939794
UBXN10	15.8265	-3.11153	3.22068	NA	NA
VWA5B1	0.752181	-0.340575	1.27803	0.311146	NA
NA	36.2237	-0.222201	0.965838	NA	NA
CAMK2N1	25.3887	2.92406	3.4138	NA	NA
MUL1	166.221	-0.0668037	0.744472	0.790943	0.953284
CDA	217.656	0.0465627	0.858658	NA	NA
PINK1	31.6178	2.60197	2.7669	0.00779555	0.0921905
DDOST	187.044	-0.0509727	0.692757	0.837933	0.966273
KIF17	5.27888	-0.0605753	0.89427	0.819911	0.961872
NA	0.217722	0.0221146	0.991534	0.936505	NA
HP1BP3	1757.04	0.150465	0.411944	0.608185	0.891126
EIF4G3	747.143	0.397176	0.542102	0.184212	0.540554
RPS15AP6	3.73467	-1.19487	2.38739	0.0530953	0.284508
NA	9.66515	0.965002	2.16442	NA	NA
ECE1	81.8474	0.0241629	0.80108	0.924511	0.986634
ECE1-AS1	0.114254	0.0216173	0.991479	0.937927	NA
NA	0.548738	0.170839	1.03481	0.55483	NA
NA	12.9234	-0.0741621	0.954424	NA	NA
NBPF3	22.9628	-0.123185	0.985171	NA	NA
RAP1GAP	13.3097	0.782895	1.78567	0.0955074	0.38181
USP48	1466.05	0.243561	0.456867	0.409144	0.781367
HSPG2	0.375585	-0.181443	1.08959	0.541081	NA
CELA3A	25.6925	0.0739168	0.81608	0.774604	0.951456
NA	10.5289	-0.0165895	0.697492	0.946705	0.989783
NA	16.7181	0.156318	0.585584	0.558019	0.869361
CDC42	7.9113	-0.0719626	0.563202	0.785383	0.953225
ZBTB40	306.337	0.02029	0.562831	0.938387	0.988782
EPHA8	123.406	-0.049142	0.715922	NA	NA
EPHB2	17.9533	0.776117	1.7891	0.0976256	0.385591
LACTBL1	1.26098	0.180823	1.07087	0.539212	NA
TEX46	1.44583	-0.811307	1.46799	0.0676919	NA
KDM1A	1790.51	0.0162828	0.437896	0.955729	0.990158
LUZP1	2709.77	0.151902	0.468826	0.602068	0.888607
NA	0.30468	0.0812711	1.01059	0.772685	NA
HNRNPR	0.798972	-0.0432332	0.812849	0.866199	NA
ZNF436	0.174	-0.186877	1.10102	0.531577	NA
ID3	0.266724	-0.231013	1.14797	0.45367	NA
RPL11	272.032	-0.0239813	0.631373	0.923672	0.986634
ELOA	2407.68	-0.0052041	0.334968	0.984816	0.998285
ELOA-AS1	3.04255	0.497651	1.52021	NA	NA
PITHD1	1708.03	0.0257306	0.471794	0.929019	0.987415
LYPLA2	23.955	19.4253	3.32696	NA	NA
HMGCL	242.032	-0.346811	0.592743	0.233492	0.606582
FUCA1	143.552	0.113878	0.610779	0.659634	0.914455
NA	0.97975	0.24913	1.1667	0.425106	NA
H3P1	0.59348	0.191841	1.02988	0.508945	NA
PNRC2	2055.75	-0.171148	0.481062	0.55489	0.869154
SRSF10	851.272	-0.00268532	0.559813	0.991858	0.998285
MYOM3	0.926272	-0.499246	1.50595	0.195807	NA
GRHL3	38.4573	0.306856	0.988665	0.307091	0.690037
STPG1	819.313	-0.251193	0.448634	0.395561	0.771015
NIPAL3	608.023	-0.218882	0.622387	0.418852	0.787656
RCAN3	645.972	0.00495375	0.57065	0.984816	0.998285
NA	28.2957	0.122899	0.803254	0.636871	0.904116
NCMAP	21.2037	1.38969	2.22509	0.0318281	0.216378
RPL26P8	25.7504	-22.6606	3.22694	NA	NA
SRRM1	5250.07	-0.149571	0.440142	0.611081	0.892278
CLIC4	2098.97	-0.313657	0.485808	0.289032	0.67251
SYF2	4987.39	-0.121552	0.513385	0.664762	0.916434
NA	2.46969	0.380631	1.13801	0.244654	NA
NA	8.64259	-0.421436	0.929971	0.181535	0.535669
RSRP1	15.7569	18.8747	3.33177	NA	NA
TMEM50A	698.393	-0.267229	0.460475	0.365963	0.747466
RHCE	0.110638	0.0201283	0.991305	0.942187	NA
MACO1	1635.03	0.491402	0.410502	0.098338	0.387148
LDLRAP1	696.348	0.218202	0.530049	0.440999	0.805059
MAN1C1	0.719148	0.206038	1.11488	0.495071	NA
NA	32.0605	19.8038	3.3246	NA	NA
SELENON	282.582	0.59314	0.754449	0.0745559	0.336275
MTFR1L	52.3861	-0.108931	0.886258	0.683795	0.922699
AUNIP	1647.19	4.95909e-05	0.462191	0.999864	0.999997
PAQR7	1104.44	0.825906	0.878529	0.029647	0.207104
STMN1	875.775	-1.41926	1.31309	NA	NA
PAFAH2	144.02	0.626906	1.20096	0.0985397	0.387453
NA	1.33362	-0.625346	1.68464	0.143631	NA
EXTL1	8.09307	0.869079	2.04131	NA	NA
TRIM63	19.6592	1.01354	2.22394	NA	NA
PDIK1L	63.7361	-0.526057	1.08979	0.131872	0.459903
C1orf232	2.04681	0.397112	1.37216	NA	NA
NA	587.584	0.0198253	0.346573	0.943158	0.989783
ZPLD2P	0.326583	0.0812711	1.01059	0.772685	NA
CEP85	4055.21	0.0727105	0.40617	0.803752	0.957154
MRPS6P1	1.08541	0.271426	1.19548	0.393606	NA
SH3BGRL3	4.08375	-0.51906	1.51744	NA	NA
UBXN11	1720.62	0.284915	0.621835	0.310095	0.692214
CRYBG2	67.6034	-4.8439	4.5654	NA	NA
ZNF683	0.175104	0.0221146	0.991534	0.936505	NA
LIN28A	333.592	-0.160223	0.574085	0.551791	0.867714
DHDDS	71.9886	-0.00798605	0.763296	0.974671	0.994912
HMGN2	31017.1	-0.994895	0.884299	0.0136395	0.128467
ARID1A	800.09	0.238514	0.434859	0.419649	0.788133
PIGV	108.41	8.1123	1.68868	7.52367e-08	9.95169e-06
ZDHHC18	710.308	-0.118441	0.492134	0.678546	0.920995
GPN2	62.3915	0.0612646	0.812079	NA	NA
GPATCH3	55.0095	1.06492	1.72043	0.0421683	0.252657
NUDC	282.967	-0.259499	0.738427	0.345844	0.729011
KDF1	46.4182	0.162086	1.02076	0.572124	0.873987
NA	0.230423	0.0608763	1.00154	0.827624	NA
NA	0.615365	-0.127261	0.96972	0.647508	NA
TRNP1	1.48204	-0.661724	1.73526	0.132448	NA
TENT5B	3099.21	0.0445507	0.48823	0.875848	0.973912
SLC9A1	535.973	0.382118	0.53345	0.199698	0.562884
NA	1.0532	-0.00927841	0.648104	0.970254	NA
NPM1P39	18.1834	0.0573088	0.466896	0.843358	0.966698
NA	1.72244	0.0174249	0.714255	0.944141	NA
WDTC1	89.6557	-0.183155	0.609376	0.492665	0.836163
NA	0.266724	-0.231013	1.14797	0.45367	NA
TMEM222	153.428	0.25656	0.719021	0.349743	0.732282
MAP3K6	10.842	18.3829	3.33797	NA	NA
GPR3	118.891	-0.274943	0.922352	0.342084	0.724316
WASF2	11036.2	0.434749	0.39454	0.138233	0.470663
NA	1.5909	-0.545688	1.56926	0.173385	NA
AHDC1	39.5858	-0.234773	0.776583	NA	NA
NA	0.78136	-0.684434	1.33492	0.0905875	NA
IFI6	3.3512	0.52281	1.55725	NA	NA
FAM76A	1955.51	-0.496671	0.448372	0.101269	0.394096
STX12	645.103	0.0297616	0.605167	0.906609	0.982241
PPP1R8	344.963	0.0307246	0.586726	0.904855	0.982146
THEMIS2	26.511	1.04773	2.25984	NA	NA
RPA2	1675.71	-0.570407	0.690507	0.0789145	0.346933
XKR8	917.88	0.288971	0.578459	0.309516	0.691481
EYA3	261.56	-0.0952921	0.585143	0.714998	0.935544
NA	112.548	-0.60968	0.445453	0.0463766	0.266835
NA	0.861261	0.214995	0.756625	0.423675	NA
PTAFR	25.9437	-0.138113	0.717018	NA	NA
DNAJC8	11475.3	-0.19903	0.449113	0.499117	0.839986
SESN2	2.32428	0.179651	0.568997	0.509347	NA
PHACTR4	453.673	0.283624	0.585551	0.316293	0.698675
NA	2.1993	-0.0162129	0.52142	0.952987	NA
RCC1	153.39	0.245869	0.746811	0.368247	0.749528
SNHG3	0.30468	0.0812711	1.01059	0.772685	NA
SNORA73B	3.15697	0.505265	1.53143	NA	NA
NA	0.258292	0.0727014	1.00659	0.795531	NA
TRNAU1AP	75.5638	2.46893	3.54204	0.0158066	0.141416
SNHG12	17.1637	18.9879	3.33062	NA	NA
SNORD99	0.259922	-0.0537799	0.975384	0.845499	NA
SNORA61	0.564928	0.166039	1.07272	0.571775	NA
TAF12	2534.21	-0.428239	0.630013	0.156077	0.49986
RAB42	16.4162	1.33238	2.59231	NA	NA
LINC01715	24.0201	19.4141	3.32703	NA	NA
GMEB1	210.092	-0.137067	0.659467	0.594095	0.886845
YTHDF2	699.664	0.871216	0.883668	0.0243139	0.185759
OPRD1	0.555763	-0.365166	1.31664	0.288504	NA
EPB41	1901.51	-0.292783	0.406746	0.319483	0.700925
RPL27P4	44.4642	-0.777294	0.758425	0.0301368	0.209323
SRSF4	446.861	3.78026	0.990323	7.05285e-06	0.000561091
MECR	234.086	7.95888	1.25568	1.01505e-11	9.50166e-09
PTPRU	71.9253	0.380702	0.970624	0.221363	0.591517
MATN1-AS1	0.262103	-0.0523151	0.999209	0.851296	NA
LAPTM5	0.266724	-0.231013	1.14797	0.45367	NA
SDC3	21.9539	3.7922	3.36308	0.0037373	0.0573232
PUM1	112.749	5.25604	2.23292	0.000243615	0.00859289
LOC107985097	1.41519	0.315561	1.25534	0.339543	NA
SNRNP40	228.208	-0.0917036	0.767507	0.719234	0.937038
ZCCHC17	5523.24	0.0970088	0.345367	0.72677	0.939727
FABP3	33.3746	19.8535	3.32434	5.86664e-10	1.69979e-07
SERINC2	421.558	-0.0605133	0.694434	0.808539	0.958711
LDC1P	20.1369	19.1979	3.32872	NA	NA
TINAGL1	0.870889	0.229726	1.14267	0.455063	NA
PEF1	371.361	-0.327463	0.50706	0.26702	0.647695
NA	3.90585	0.378951	1.34294	NA	NA
COL16A1	11.0998	0.872143	2.04505	NA	NA
ADGRB2	98.189	0.263311	0.810698	0.345482	0.728829
NA	0.463367	0.138994	1.04841	0.630375	NA
NA	0.370509	-0.280174	1.20522	0.381724	NA
PTP4A2	2974.88	-0.338414	0.387599	0.244755	0.619988
KHDRBS1	1877.04	0.719586	0.820755	0.0442298	0.260016
NA	9.06862	-21.3302	3.23058	NA	NA
TMEM39B	9.21709	-1.05814	2.23668	NA	NA
MIR5585	0.568806	0.0451981	0.988844	0.870645	NA
NA	0.217722	0.0221146	0.991534	0.936505	NA
KPNA6	2713.35	0.244219	0.322476	0.36207	0.743614
TXLNA	7.00067	0.341982	1.0148	0.267763	0.64818
CCDC28B	42.6842	-2.09094	3.17933	NA	NA
DCDC2B	31.1533	-0.379449	1.29641	NA	NA
TMEM234	24.1734	1.69575	2.9565	0.0310705	0.213493
EIF3I	608.5	-0.397	0.916547	0.200132	0.562884
HDAC1	147.184	0.103925	0.666156	0.681639	0.922013
MARCKSL1	8.71052	-0.0694795	0.953112	NA	NA
BSDC1	340.518	-0.117732	0.674543	0.643707	0.908217
NA	0.175104	0.0221146	0.991534	0.936505	NA
NA	114.743	-0.270873	0.889997	0.343588	0.72605
ZBTB8B	172.017	0.0277639	0.663608	0.911046	0.983077
ZBTB8A	35.0562	-1.12499	1.81321	0.0396693	0.244143
ZBTB8OS	186.824	-0.389422	0.772944	0.193425	0.554586
RBBP4	3340.38	-0.361556	0.441315	0.225733	0.597552
NA	0.266724	-0.231013	1.14797	0.45367	NA
KIAA1522	408.291	-0.277383	0.485313	0.345335	0.728695
YARS1	1.30371	0.234347	0.938492	0.411179	NA
S100PBP	1179.35	-0.385892	0.52663	0.196234	0.558459
HPCA	6.21811	0.967615	1.719	0.0543867	0.286653
TMEM54	346.97	-0.179343	0.599424	NA	NA
RNF19B	169.744	0.239898	0.571129	0.38981	0.766698
NA	1.60034	-0.696945	1.78372	0.122835	NA
AK2	485.002	-0.543421	0.896273	0.105192	0.401329
AZIN2	620.914	0.942393	1.09989	0.0270622	0.196726
TRIM62	761.421	-0.176288	0.523208	0.530877	0.858504
NA	46.7809	0.233323	0.907418	0.408101	0.780909
ZNF362	90.9383	-0.0619236	0.636537	0.805535	0.957927
NA	11.5272	18.4685	3.33674	NA	NA
PHC2	471.325	0.307454	0.509147	0.294611	0.677588
PHC2-AS1	0.20312	0.0221146	0.991534	0.936505	NA
ZSCAN20	2.43836	0.281276	1.20513	NA	NA
CSMD2	32.2278	-0.235629	0.999569	NA	NA
SMIM12	44.39	0.768751	1.86558	NA	NA
TMEM35B	5.77789	-0.00470623	0.682991	0.984853	0.998285
ZMYM6	42.0474	0.298335	0.635143	0.290392	0.673008
ZMYM1	254.097	0.170852	0.478829	0.55609	0.869361
NA	0.817213	-0.100779	0.824823	0.698907	NA
SFPQ	365.649	0.359895	0.547538	0.222535	0.592969
ZMYM4	1038.57	-0.241404	0.344562	0.384236	0.763141
RPL5P4	15.6415	0.147294	0.533403	0.594714	0.886972
ZMYM4-AS1	2.59356	-0.929687	2.08846	0.0796025	NA
KIAA0319L	216.575	8.49162	1.71263	3.40484e-08	4.76248e-06
NCDN	10.0101	2.55436	2.79849	0.0084942	0.0973341
TFAP2E	0.370509	-0.280174	1.20522	0.381724	NA
PSMB2	5684.45	-0.589474	0.631905	0.0680609	0.320772
CLSPN	15980.3	0.146775	0.450407	0.616934	0.894519
AGO4	0.461114	-0.204524	0.89997	0.461374	NA
AGO1	259.468	0.0441597	0.613421	0.861452	0.969709
NA	1.12402	-0.452291	1.43529	0.222128	NA
AGO3	99.663	0.215953	0.692754	0.419682	0.788133
NA	0.175104	0.0221146	0.991534	0.936505	NA
TEKT2	3.69622	-0.0032105	0.776806	0.989859	0.998285
ADPRS	26.7129	1.53996	2.63709	0.032631	0.219749
TRAPPC3	349.358	-0.168757	0.58202	0.530188	0.858058
MAP7D1	748.641	0.311084	0.509089	0.289401	0.672629
THRAP3	1291.82	0.233873	0.61784	0.392151	0.768823
EVA1B	0.110638	0.0201283	0.991305	0.942187	NA
NA	0.54786	-0.0124592	0.93078	0.963148	NA
STK40	105.867	-0.0972525	0.607048	0.705664	0.931912
LSM10	84.7514	7.27473	2.3376	3.95423e-05	0.00232459
OSCP1	47.4037	-0.232241	1.09748	NA	NA
SNORA63C	1.20821	0.287144	1.21641	0.373154	NA
MRPS15	124.903	-0.257625	1.06556	NA	NA
FTLP18	100.207	-0.131342	0.782163	0.61276	0.892522
LINC01137	43.9152	3.20756	3.38479	NA	NA
ZC3H12A	270.669	-0.22207	0.629748	0.412005	0.783468
MEAF6	720.455	-0.145475	0.514659	0.605166	0.889854
SNIP1	320.436	-0.378459	0.418572	0.202271	0.565198
NA	0.274051	-0.0598864	0.970333	0.827908	NA
DNALI1	8.1512	-1.93109	3.11107	NA	NA
GNL2	385.627	0.389281	0.852813	0.200207	0.562884
NA	3.32642	0.353648	1.30689	NA	NA
RSPO1	73.8517	-8.85943	3.19738	NA	NA
C1orf109	73.4317	3.16816	2.87589	0.00450775	0.0652257
CDCA8	6045.89	0.0253855	0.409428	0.930918	0.988
EPHA10	81.6592	-0.0023612	0.71778	NA	NA
NA	4.17355	-0.693043	1.43184	0.0956951	0.382184
YRDC	30.2013	0.747905	1.52773	0.0869403	0.365554
C1orf122	26.7338	-4.90686	4.58234	NA	NA
MTF1	1361.67	0.126553	0.510331	0.65306	0.911496
INPP5B	173.012	-0.0927575	0.623864	0.716081	0.935544
SF3A3	9557.21	-0.725972	0.455335	0.019605	0.16177
FHL3	0.266724	-0.231013	1.14797	0.45367	NA
UTP11	1443.31	-0.218053	0.408229	0.457679	0.816164
POU3F1	11.39	0.49474	1.50029	NA	NA
HSPA5P1	1.80897	0.33748	0.799499	0.246717	NA
NA	0.812481	0.21945	1.13039	0.471941	NA
RRAGC	811.181	0.776951	1.1352	0.0529493	0.28388
NA	2.88921	0.4815	1.49639	NA	NA
MYCBP	322.659	-1.12004	0.806076	0.00554834	0.0741049
NA	1.3757	-0.026946	0.956141	0.921381	NA
AKIRIN1	517.807	0.533787	0.632756	0.0914854	0.373837
NDUFS5	13.7439	0.296993	1.10084	NA	NA
MACF1	372.289	0.961676	1.27839	0.0335287	0.222752
BMP8A	2.48936	0.444144	1.44126	NA	NA
PABPC4	2706.78	-0.0426688	0.527229	0.87605	0.973922
NT5C1A	0.142871	0.0208119	0.991391	0.940231	NA
PPIE	258.172	-0.296001	0.775966	0.295373	0.677941
NA	1.76204	0.022662	0.563112	0.931192	NA
BMP8B	0.24225	0.0617154	0.989025	0.824286	NA
NA	0.318617	-0.255436	1.17565	0.416057	NA
TRIT1	709.501	-0.205738	0.649424	0.441156	0.805084
MYCL	1.1392	0.0748626	0.842979	0.774149	NA
MFSD2A	489.451	0.464957	0.728508	0.134364	0.463195
NA	1.05893	0.000446858	0.797854	0.998599	NA
CAP1	19.3544	0.122356	0.986917	NA	NA
PPT1	557.817	-1.71128	1.95564	0.0129238	0.124817
RLF	3752.13	0.6303	0.686288	0.0579087	0.297841
ZMPSTE24	622.54	-0.228081	0.577776	0.409674	0.781645
NA	1.20026	-0.587524	1.63148	0.156846	NA
SMAP2	115.247	5.20663	2.30721	0.000296055	0.0100916
ZFP69B	614.813	0.11253	0.612449	0.662989	0.916003
NA	137.869	-0.78765	1.11288	0.0494699	0.27414
ZFP69	27.8486	5.00153	2.57623	0.000560521	0.0162792
NA	23.0776	-0.401196	1.32825	NA	NA
EXO5	382.922	0.157477	0.530862	0.571359	0.873257
NA	8.81664	0.914629	2.10039	NA	NA
ZNF684	305.116	0.116047	0.606294	0.65459	0.912452
RIMS3	9.93827	2.22535	2.73354	0.0123259	0.120932
NFYC	224.979	-0.410591	0.690542	0.171402	0.522598
CITED4	10.676	0.159812	0.955907	0.566847	0.870789
CTPS1	206.317	-0.0228887	0.725569	0.926845	0.987077
SLFNL1	4.77645	0.291464	1.20751	NA	NA
SCMH1	28.8241	19.6644	3.32539	NA	NA
EDN2	6.52498	-1.67478	2.8874	NA	NA
NA	1.49265	0.207536	1.10358	0.490129	NA
GUCA2A	0.221276	0.0651139	1.0033	0.816053	NA
FOXJ3	2772.41	-0.386223	0.397232	0.188036	0.545891
RIMKLA	1768.61	0.0741085	0.465691	0.798584	0.956251
ZMYND12	150.571	-0.439249	1.01485	0.177684	0.53048
PPCS	295.81	0.202332	0.690843	0.446035	0.807948
CCDC30	81.2828	0.215907	0.702164	0.419765	0.788169
NA	15.7592	-0.364468	0.609364	0.213466	0.581284
PPIH	2541.98	-0.430742	0.604849	0.153928	0.496559
NA	14.8427	-0.115226	0.817435	0.65877	0.914455
YBX1	1554.31	0.544616	0.537021	0.0812958	0.352311
P3H1	14.0887	0.98946	2.07422	NA	NA
C1orf50	380.995	-0.228985	0.556217	0.413154	0.784441
TMEM269	0.627654	-0.324937	0.969378	0.281245	NA
SVBP	24.4852	2.61046	2.92752	0.00882074	0.0993885
ERMAP	14.2751	-0.477893	1.4414	NA	NA
ZNF691	3.36857	0.526808	1.56312	0.184312	0.540717
NA	1.32189	0.16002	0.768276	0.54096	NA
SLC2A1	1.66756	0.141168	0.89233	0.601689	NA
EBNA1BP2	183.478	-0.166662	0.688758	0.522097	0.852039
CFAP57	12.8339	-0.102625	0.703403	0.685038	0.92332
TMEM125	10.5509	0.585004	1.64145	NA	NA
C1orf210	3196.95	0.276333	0.526437	0.33868	0.722433
NA	15.9319	-21.9786	3.22819	NA	NA
CDC20	6477.37	0.0518851	0.418738	0.859674	0.969175
ELOVL1	389.088	-0.2218	0.727277	0.409383	0.781607
MED8	2411.99	-0.325657	0.377376	0.258733	0.637042
NA	28.6639	-6.4097	3.65996	0.000715977	0.0194047
SZT2	94.1202	0.460658	1.36864	0.206585	0.571836
PTPRF	146.596	-0.0816635	0.652914	0.745774	0.943283
KDM4A	281.413	-0.117158	0.595262	0.653687	0.911691
NA	0.968509	0.251042	1.16912	0.422285	NA
ST3GAL3	0.140689	0.0208119	0.991391	0.940231	NA
ST3GAL3-AS1	22.3794	0.144501	0.705866	0.574756	0.874823
IPO13	77.5505	-0.0750162	0.728173	0.765621	0.94968
NA	5.52087	0.174996	0.992314	NA	NA
DPH2	92.4724	0.0700919	0.868655	0.790215	0.953225
ATP6V0B	18176.7	-0.435533	0.529039	0.150499	0.492053
B4GALT2	79.3062	0.0887773	0.714416	0.72473	0.93953
CCDC24	15.1483	0.655706	1.56409	0.119801	0.435053
SLC6A9	208.799	0.273101	0.826314	0.332277	0.714143
NA	2.74881	-0.544574	1.14134	0.127781	0.451267
NA	19.4368	-0.388455	0.477186	0.195585	0.55722
KLF18	0.20312	0.0221146	0.991534	0.936505	NA
LOC100130714	15.3366	18.8417	3.33212	NA	NA
DMAP1	39.3566	4.17851	2.32384	0.00081601	0.0214009
ERI3	396.344	0.0184981	0.527314	0.946005	0.989783
RNF220	489.648	0.340872	0.534557	0.246239	0.622016
TMEM53	35.2049	-0.00256296	0.773089	0.991895	0.998285
KIF2C	2188.01	-0.411111	0.482759	0.172482	0.523425
NA	28.6728	-22.6015	3.22681	NA	NA
RPS8	4218.6	0.205576	0.351219	0.46264	0.819369
RPS15AP11	0.946499	0.354308	1.05607	0.260072	NA
PLK3	810.108	1.52018	1.23473	0.00484652	0.0683072
PTCH2	38.9814	20.1611	3.18929	NA	NA
NA	0.620357	-0.0230279	0.70047	0.926128	NA
EIF2B3	580.708	0.28411	0.476047	0.335716	0.717857
NA	20.1897	-3.47672	4.08502	NA	NA
NA	0.20312	0.0221146	0.991534	0.936505	NA
HECTD3	286.327	-0.144219	0.702925	0.575403	0.87504
UROD	553.913	-0.441292	0.876507	0.1614	0.506859
ZSWIM5	38.1801	-3.05436	2.35525	0.00286967	0.0485689
NA	0.551903	0.171847	1.03612	0.552824	NA
MUTYH	2.59896	0.454992	1.45727	NA	NA
TOE1	32.7672	18.779	3.33193	NA	NA
TESK2	188.58	-0.600589	0.761874	0.0724491	0.332315
CCDC163	154.52	0.391754	0.749438	NA	NA
MMACHC	40.7967	1.07923	1.94032	0.0495365	0.27414
PRDX1	158.175	-0.0992449	0.73893	0.695937	0.928705
AKR1A1	178.776	-0.176366	0.672602	0.500782	0.840576
NA	0.49324	0.0422217	0.989	0.879081	NA
NASP	10709.1	0.0790438	0.412709	0.787485	0.953225
NA	4.78989	0.641033	1.72881	NA	NA
CCDC17	0.210421	0.0221146	0.991534	0.936505	NA
GPBP1L1	544.93	-0.13205	0.423765	0.65339	0.911615
TMEM69	1287.12	-0.214245	0.492526	0.459596	0.818143
IPP	103.578	-0.854493	1.50463	0.0614208	0.30371
MAST2	84.7451	0.455541	0.971639	0.161273	0.506661
NA	0.227868	0.0617471	1.00189	0.82524	NA
PIK3R3	1101.54	0.112505	0.446693	0.701267	0.930395
NA	1.82393	0.25062	1.13059	0.416119	NA
TSPAN1	0.278403	0.0848043	1.01239	0.763382	NA
POMGNT1	63.3039	-0.0908395	0.751535	0.720602	0.93756
LURAP1	13.1051	-1.73745	2.69994	0.0245659	0.186586
RAD54L	55.3667	1.3441	1.71833	0.0210056	0.168391
LRRC41	42.1223	1.62148	2.88536	NA	NA
UQCRH	156.946	-0.25464	0.884323	0.368327	0.749528
NSUN4	486.256	0.0862989	0.611992	0.73593	0.940582
FAAH	0.170741	0.0221146	0.991534	0.936505	NA
MKNK1-AS1	34.0934	0.0546994	0.660466	0.826629	0.964176
MKNK1	625.769	-0.158877	0.516132	0.5729	0.874067
ATPAF1	176.809	0.137941	0.612259	0.59713	0.887282
EFCAB14	7247.52	0.205023	0.391104	0.480933	0.829471
TUBAP8	0.174	-0.186877	1.10102	0.531577	NA
CYP4X1	355.058	0.122152	0.777073	0.636235	0.903803
LINC00853	7.59788	17.923	3.34604	NA	NA
STIL	985.53	0.162726	0.513384	0.564847	0.869638
CMPK1	396.33	-0.76578	0.898739	0.0401624	0.245843
NA	2.41178	-0.000306618	0.946108	0.999099	NA
FOXD2-AS1	0.262655	0.0740091	1.00716	0.79202	NA
NA	1.27613	0.297314	1.2302	0.360644	NA
NA	0.266724	-0.231013	1.14797	0.45367	NA
SLC5A9	38.1606	-0.55676	1.55134	NA	NA
SPATA6	407.153	0.0328024	0.498562	0.90746	0.98255
NA	1.31074	-0.138628	0.866767	0.604401	NA
RPL21P25	90.9333	-0.273343	0.968102	0.351551	0.733795
AGBL4	22.3928	1.09588	2.32363	NA	NA
LINC02808	106.179	-24.2851	3.22552	NA	NA
RPS2P11	0.710248	0.11903	0.854267	0.652997	NA
NA	11.8101	0.546018	1.53021	NA	NA
FAF1	165.649	1.63744	1.98964	0.0155831	0.140467
NA	0.403318	-0.226756	1.13541	0.459211	NA
CDKN2C	1.05106	0.266097	1.1885	0.400863	NA
LINC01562	3.04751	-1.08713	1.95326	0.0491255	0.274042
RNF11	310.235	0.323015	0.626311	0.259245	0.638046
RPS2P8	6.82518	-0.0369861	0.563646	0.888017	0.97817
TTC39A	50.2023	1.74191	2.91472	0.0281573	0.201771
EPS15	413.071	-0.210181	0.57645	0.444047	0.806793
NA	0.994404	-0.360791	1.2002	0.275015	NA
OSBPL9	1061.63	-0.3435	0.499793	0.24695	0.622559
GAPDHP51	20.9049	19.2461	3.32832	NA	NA
SLC25A6P3	0.217722	0.0221146	0.991534	0.936505	NA
NRDC	309.943	0.18331	0.638	0.488267	0.834745
RAB3B	0.388375	-0.0565713	1.00047	0.839504	NA
NA	0.17237	-0.0924199	1.02007	0.743973	NA
TXNDC12	67.6119	0.149506	0.885127	0.580337	0.87881
BTF3L4	101.887	-0.1469	0.805501	0.57619	0.875667
ZFYVE9	2373.97	0.0178185	0.448246	0.951425	0.989783
NA	584.505	0.196823	0.641796	0.459666	0.818148
PDCL3P6	0.873226	-0.0488867	0.797414	0.848144	NA
NA	1.14356	-0.159744	0.71173	0.538259	NA
CC2D1B	5.3623	-1.18796	2.39268	NA	NA
NA	0.252957	-0.0290908	0.991179	0.916547	NA
ORC1	362.35	0.0346662	0.582805	0.893109	0.978238
PRPF38A	818.165	-0.633643	0.909057	0.072263	0.331837
TUT4	312.222	0.0598778	0.552276	0.822285	0.962303
COA7	212.359	-0.0261224	0.633781	0.916829	0.984374
ZYG11B	0.318617	-0.255436	1.17565	0.416057	NA
RPS13P2	163.495	-0.0396126	0.425933	0.892688	0.978238
ZYG11A	142.84	1.287	1.17858	0.00906402	0.1011
SCP2	328.321	0.356979	0.745853	0.222358	0.592743
SLC1A7	11.6444	18.4798	3.33658	NA	NA
CPT2	42.5575	3.87503	3.36056	0.0034687	0.0548945
CZIB	55.1814	-0.107859	0.973462	NA	NA
NA	16.082	18.9011	3.33149	NA	NA
MAGOH	3035.11	-0.211313	0.518167	0.458218	0.816765
LOC100507564	5.8085	17.5691	3.35419	NA	NA
LRP8	10.2114	-0.278445	1.06636	NA	NA
DMRTB1	481.11	0.198494	0.586127	0.465225	0.820933
NDC1	1151.49	-0.420978	0.57878	0.161879	0.507597
YIPF1	79.9949	0.111565	0.820672	0.668969	0.917458
DIO1	4.29833	-0.0621822	0.872047	0.813481	0.960192
HSPB11	319.879	-0.1403	0.794069	NA	NA
LRRC42	2460.45	0.319683	0.462983	0.282303	0.66467
TMEM59	3731.37	-0.741201	0.671684	0.0311435	0.213633
NA	0.217722	0.0221146	0.991534	0.936505	NA
TCEANC2	188.838	0.0106575	0.556195	0.967825	0.993204
NA	0.110638	0.0201283	0.991305	0.942187	NA
CYB5RL	110.884	-0.135243	0.811273	0.605886	0.890209
MRPL37	454.267	-0.0142495	0.569503	0.956405	0.990355
SSBP3	1054.77	0.665989	0.575114	0.0409183	0.248223
NA	9.3074	-0.359617	1.17994	0.27315	0.654452
NA	0.370509	-0.280174	1.20522	0.381724	NA
NA	0.362859	-0.158169	0.863664	0.556647	NA
FAM151A	22.6904	0.13046	0.736629	0.61144	0.892291
TTC4	269.112	0.351813	0.467836	0.238597	0.613015
PARS2	722.214	0.360074	0.542574	0.222783	0.593298
DHCR24	79.2299	-0.198719	0.760756	0.455858	0.814657
NA	6.64723	0.0183637	0.939401	NA	NA
LOC105378736	139.872	-0.46564	1.32019	0.196518	0.558744
TMEM61	36.3726	-1.93523	2.54746	NA	NA
PCSK9	4.59008	0.627324	1.7092	0.145067	0.483121
USP24	500.24	1.11563	1.09803	0.0139272	0.130369
MIR4422HG	0.170741	0.0221146	0.991534	0.936505	NA
NA	1.43649	-0.176649	0.846616	0.512127	NA
GOT2P1	5.44057	0.459657	1.46164	NA	NA
LINC01755	98.762	0.175091	0.856719	NA	NA
NA	22.2382	19.3275	3.32768	NA	NA
NA	20.9664	-0.171738	0.484765	0.552635	0.867968
PRKAA2	30.5941	-0.406075	0.890279	0.189624	0.548978
FYB2	242.166	0.258039	0.750326	0.348763	0.731501
NA	0.36986	-0.18415	1.09225	0.5358	NA
DAB1	442.693	-0.0805809	0.562281	0.761063	0.947704
NA	0.370509	-0.280174	1.20522	0.381724	NA
DAB1-AS1	13.8667	1.20079	2.44659	0.0545482	0.286863
NA	0.272806	-0.0968774	1.02259	0.732543	NA
OMA1	94.4012	5.70876	1.80081	4.24858e-05	0.00241888
AK2P1	2.19753	-0.161342	0.759051	0.537098	NA
MYSM1	1615.09	-0.826698	0.723451	0.0215651	0.17152
NA	0.20312	0.0221146	0.991534	0.936505	NA
NA	2.35415	-0.879544	2.02518	0.0866889	NA
LINC02777	2.17443	-0.838238	1.97207	0.0932843	NA
NA	161.715	-0.499525	1.13321	0.151351	0.493514
NA	0.825292	-0.0170787	0.629396	0.945609	NA
HSD52	36.7756	0.0625885	0.71352	0.802549	0.956415
FGGY	738.816	-0.478614	0.367088	0.0941619	0.380015
HOOK1	921.81	0.328126	0.601881	0.254698	0.630809
C1orf87	29.7744	19.7023	3.32517	NA	NA
LINC01748	0.158687	0.021797	0.991499	0.937413	NA
LOC101926964	0.174552	-0.0924199	1.02007	0.743973	NA
NFIA	21.8242	-0.178585	0.969399	NA	NA
TM2D1	661.039	-0.313537	0.65121	0.269835	0.650482
PATJ	458.003	-0.0923287	0.496987	0.744917	0.943283
L1TD1	41.0628	1.3527	2.13969	0.0319574	0.216762
USP1	4947.87	0.125541	0.457919	0.667566	0.916962
DOCK7	42.6187	2.18185	2.69227	0.0126547	0.123394
NA	0.559204	0.164952	1.07167	0.574024	NA
NA	0.266724	-0.231013	1.14797	0.45367	NA
ATG4C	729.285	-0.208324	0.614972	0.440128	0.804555
NA	3.97734	-1.21476	2.42377	0.052202	0.281581
LINC00466	1.02406	0.134647	0.998516	0.633409	NA
ALG6	148.53	-0.140914	0.736983	0.5849	0.882097
ITGB3BP	900.021	-0.569874	0.617	0.0747323	0.336697
EFCAB7	337.423	-0.288683	0.802736	0.307547	0.69022
NA	0.355995	-0.0565713	1.00047	0.839504	NA
PGM1	37.6972	-0.181831	1.02021	0.52842	0.856579
ROR1-AS1	0.434999	-0.32454	1.26188	0.328746	NA
UBE2U	811.677	-0.429851	0.883799	0.170362	0.521413
CACHD1	1.06671	0.263853	1.18558	0.403969	NA
RAVER2	70.464	-0.0108966	0.763328	0.965448	0.992586
JAK1	2420.06	0.185732	0.398779	0.524894	0.85405
AK4	765.644	0.122456	0.48688	0.669737	0.917626
NA	0.370509	-0.280174	1.20522	0.381724	NA
DNAJC6	135.641	-0.0862159	0.77821	0.735804	0.940582
LEPROT	1313.21	-0.297681	0.395609	0.308502	0.69112
LEPR	24.8395	0.0550318	0.890397	NA	NA
NA	774.005	-0.145482	0.416607	0.6205	0.896525
RN7SL854P	15.0508	1.26258	2.51601	0.050352	0.276504
PDE4B	0.354276	-0.181443	1.08959	0.541081	NA
SGIP1	2.9684	0.259309	1.07391	NA	NA
DNAI4	12.4027	0.453753	1.37844	NA	NA
MIER1	3757.7	-0.0558179	0.506478	0.842115	0.966619
SLC35D1	1740.39	-1.04347	0.585493	0.00298188	0.0494366
IL23R	215.969	1.54404	1.51097	0.00908049	0.101191
DNAJB6P4	0.658762	-0.279323	1.08289	0.361638	NA
SERBP1	1085.72	0.328872	0.468577	0.269006	0.650026
GADD45A	48.2515	-5.88135	4.75619	NA	NA
GNG12	6162.29	-0.442822	0.299159	0.0835899	0.357919
GNG12-AS1	18.4647	19.0058	3.33037	NA	NA
DIRAS3	1194.09	-0.24364	0.595491	0.378522	0.757666
WLS	1297.24	0.171416	0.418788	0.560066	0.869361
RPE65	30.6933	-0.188412	0.968587	0.50567	0.843754
DEPDC1	14.3533	-2.88589	3.77732	NA	NA
LINC01707	18.7241	19.1015	3.32956	NA	NA
LRRC7	248.203	-0.130601	0.721463	0.610321	0.891917
LRRC40	394.81	-0.116025	0.596638	0.656412	0.91353
SRSF11	7123.91	0.77908	0.380384	0.00741091	0.0892888
ANKRD13C	17.0163	1.2961	2.32015	0.0411923	0.249096
NA	60.2534	-0.272447	1.0766	0.371102	0.751448
CTH	62.0282	1.43	2.58839	NA	NA
NA	0.266724	-0.231013	1.14797	0.45367	NA
PTGER3	0.220914	-0.0968774	1.02259	0.732543	NA
ZRANB2	1830.88	0.307837	0.496279	0.296085	0.678289
NEGR1	58.756	-0.141034	0.649638	0.584852	0.882097
GDI2P2	1.16834	-0.0609645	0.730475	0.808037	NA
NA	0.465276	0.022486	0.985525	0.935257	NA
KRT8P21	0.217722	0.0221146	0.991534	0.936505	NA
LRRIQ3	2.3639	0.429282	1.41936	NA	NA
FPGT	27.9521	1.53194	2.79868	NA	NA
NA	0.434999	-0.32454	1.26188	0.328746	NA
LRRC53	4.0624	0.583784	1.64636	NA	NA
CRYZ	3096.36	0.0565696	0.509714	0.839482	0.966273
TYW3	587.451	0.451194	0.642387	0.139593	0.473572
LHX8	482.092	0.595205	0.572029	0.0622736	0.305657
RNU6-622P	0.170741	0.0221146	0.991534	0.936505	NA
SLC44A5	23.6125	0.763123	1.73038	NA	NA
NA	0.259922	-0.0537799	0.975384	0.845499	NA
NA	920.215	-0.216575	0.694298	0.418504	0.787501
ACADM	104.5	0.056035	0.905915	0.833972	0.966155
NA	1.12525	-0.700543	1.36362	0.0879908	NA
RABGGTB	3964.34	-0.647239	0.579139	0.0461424	0.266243
MSH4	0.400086	-0.302062	1.23267	0.354295	NA
NA	39.5711	0.122503	0.809758	0.638616	0.90501
ST6GALNAC3	214.11	0.00432817	0.600606	0.986404	0.998285
NA	1.68463	-0.0445723	0.925499	0.868608	NA
PIGK	7.55563	0.836476	1.99833	NA	NA
RPL17P6	3.36283	-0.20692	0.789065	0.442015	0.805703
AK5	492.35	-0.409959	0.649015	0.170908	0.522189
ZZZ3	537.715	-0.0506927	0.590462	0.84367	0.966698
USP33	173.983	0.181827	0.622638	0.493397	0.836224
MIGA1	344.936	0.547312	0.780721	0.0944832	0.38034
NA	4.27535	-0.0602658	0.536829	0.824084	0.963238
NSRP1P1	1.95753	0.195504	0.630102	0.463664	NA
NA	0.596569	-0.138108	0.980084	0.622195	NA
NEXN-AS1	0.437465	-0.135424	1.04371	0.63825	NA
NEXN	0.304103	-0.0565713	1.00047	0.839504	NA
FUBP1	279.141	0.0693161	0.674842	0.781818	0.952251
DNAJB4	859.512	-0.388294	0.646333	0.189669	0.548978
GIPC2	521.848	-0.272303	0.641422	0.327027	0.708104
NA	0.388375	-0.0565713	1.00047	0.839504	NA
IFI44L	0.217722	0.0221146	0.991534	0.936505	NA
LOC652549	0.567298	0.27831	0.865093	0.329191	NA
ADH5P2	0.458296	-0.0192196	0.930899	0.943194	NA
HNRNPA1P64	0.219499	0.0514999	0.998099	0.853502	NA
NA	0.217722	0.0221146	0.991534	0.936505	NA
LINC01781	2.84368	0.47637	1.48882	NA	NA
NA	1.71827	0.163031	0.64945	0.53221	NA
NA	0.260474	0.0733565	1.00687	0.793771	NA
NA	1.45468	-0.160495	1.01153	0.574245	NA
TTLL7	0.20312	0.0221146	0.991534	0.936505	NA
PRKACB	8.2661	0.880366	2.05605	0.0883298	0.368996
NA	2.90721	-0.742679	0.985466	0.0500237	0.275361
RPF1	919.004	-0.22851	0.585491	0.407252	0.780283
GNG5	201.785	-0.00317783	0.61798	0.989917	0.998285
NA	0.575347	-0.0989346	0.831085	0.704676	NA
SPATA1	0.375743	-0.218387	1.06936	0.463105	NA
CTBS	17.5852	0.374469	0.971382	NA	NA
LOC105378819	59.2316	-0.0881648	0.834824	0.735265	0.940469
SSX2IP	5751.06	0.0324295	0.454495	0.911511	0.983077
LPAR3	0.189112	0.0221146	0.991534	0.936505	NA
MCOLN2	115.619	0.55483	1.14619	0.123313	0.442391
DNAI3	6.11077	0.919539	1.96809	0.0751139	0.33789
SYDE2	15.8159	0.487818	1.47801	NA	NA
C1orf52	28.3209	0.49256	1.47257	NA	NA
NA	12.6989	-2.47494	3.51906	NA	NA
BCL10	767.137	-0.273751	0.48926	0.350671	0.733341
NA	4.94673	0.980771	1.92081	0.0620881	0.305566
DDAH1	56.491	0.280653	1.16105	0.373225	0.752777
NA	12.5021	18.5756	3.33529	NA	NA
CCN1	18.7369	1.44608	2.71203	NA	NA
ZNHIT6	342.019	-0.0345034	0.62938	0.890582	0.978238
ODF2L	920.452	1.42749	1.2707	0.00722698	0.0877696
CLCA1	0.885543	-0.380789	1.33367	0.274126	NA
CLCA4-AS1	6.64053	0.773894	1.91421	NA	NA
SH3GLB1	3161.46	0.477827	0.342412	0.0843191	0.360089
RPL17P5	15.5647	0.698863	1.80212	0.123648	0.442887
NA	63.4529	-0.157595	0.912852	NA	NA
SELENOF	1478.74	-0.691228	0.981242	0.061454	0.30375
HS2ST1	49.8856	0.152174	0.673712	0.556302	0.869361
NA	1.4513	0.322327	1.26479	0.332134	NA
LMO4	819.446	0.336483	0.441146	0.258509	0.637031
PKN2	2887.98	0.202857	0.349186	0.467396	0.822282
GTF2B	1920.98	-0.389408	0.581969	0.189859	0.548978
KYAT3	0.171381	0.0471704	0.996725	0.865568	NA
RBMXL1	221.914	-0.0227459	0.541785	0.932522	0.988455
GBP3	0.20312	0.0221146	0.991534	0.936505	NA
NA	24.9468	-0.351923	0.398802	0.230301	0.604239
GBP2	45.1754	2.02286	2.68111	0.0157155	0.14093
NA	0.427636	-0.224943	1.13343	0.462209	NA
GBP1P1	11.2689	18.4359	3.3372	NA	NA
LRRC8B	2154.37	0.617321	0.521318	0.0510851	0.27827
LRRC8C-DT	0.196413	0.0221146	0.991534	0.936505	NA
LRRC8C	479.652	0.281129	0.686323	0.312463	0.695004
LRRC8D	298.822	-0.0499355	0.543985	0.852521	0.967394
ZNF326	145.891	3.33021	2.1431	0.00149561	0.0323366
BARHL2	28.0715	0.160036	1.01979	0.576637	0.875667
LINC02609	12.963	-21.7864	3.22887	NA	NA
NA	0.40624	0.120639	1.03422	0.673208	NA
ZNF644	35.3049	0.0800308	0.837675	0.758758	0.946979
RPL5P6	2.00538	1.03056	1.54666	0.0384282	NA
HFM1	0.18693	0.0221146	0.991534	0.936505	NA
CDC7	2119.58	-0.13659	0.482811	0.635776	0.90353
NA	0.870889	0.229726	1.14267	0.455063	NA
HSP90B3P	0.283965	0.0750662	1.00764	0.789188	NA
TGFBR3	220.574	0.118886	0.662923	0.641035	0.906833
BRDT	2337.96	-0.0275448	0.454623	0.924788	0.986634
EPHX4	0.78192	-0.308023	1.12536	0.327699	NA
SETSIP	2.31287	-0.193657	0.59233	0.473824	NA
BTBD8	324.027	1.54592	1.48712	0.00859672	0.0979141
PRKAR1AP1	0.299198	-0.0237436	0.959012	0.930784	NA
C1orf146	0.364972	0.108485	1.02596	0.702871	NA
ACTBP12	13.2748	17.27	3.3593	NA	NA
GLMN	234.506	-0.164936	0.659388	0.527101	0.855723
RPAP2	333.456	0.117399	0.572842	0.658115	0.914216
RN7SL824P	0.220362	-0.209913	1.12455	0.489188	NA
GFI1	26.8564	-2.16974	3.16951	NA	NA
EVI5	903.816	0.241068	0.462497	0.413203	0.784441
NA	2.21716	0.415325	1.39884	NA	NA
NA	1.41291	0.316829	1.25711	0.338137	NA
RPL5	12385.1	0.140781	0.52782	0.612322	0.892439
DIPK1A	39.7784	-1.69166	2.8603	NA	NA
MTF2	8278.91	0.30837	0.431456	0.29868	0.681664
TMED5	19.7395	0.181559	0.929001	NA	NA
CCDC18	1051.04	0.114709	0.471275	0.692513	0.925971
NA	16.5803	0.882924	2.05701	0.0878021	0.367891
NA	0.939074	0.244402	1.16075	0.43218	NA
DR1	466.258	0.00346198	0.540404	0.989728	0.998285
FNBP1L	6513.51	-0.205333	0.33768	0.454694	0.814147
BCAR3	153.445	-0.0551123	0.759915	0.827185	0.964624
NA	0.555763	-0.365166	1.31664	0.288504	NA
DNTTIP2	2773.91	-0.157869	0.460455	0.589513	0.885216
GCLM	267.917	-0.059181	0.558321	0.82322	0.962543
ABCA4	55.5532	-0.194503	0.926109	0.485911	0.832941
ARHGAP29	2954.01	0.407407	0.404783	0.167374	0.517209
ABCD3	765.798	-0.258758	0.516567	0.370145	0.750969
SLC44A3-AS1	0.326583	0.0812711	1.01059	0.772685	NA
SLC44A3	0.585143	0.0430221	0.988347	0.876775	NA
CNN3	41139.1	0.448599	0.554796	0.140211	0.474928
NA	38.4988	0.0862193	0.91715	NA	NA
ALG14	0.823311	-0.248988	0.942917	0.386537	NA
TLCD4	533.245	-0.551778	0.520142	0.0768513	0.342315
TLCD4-RWDD3	9.75875	0.0666574	0.876158	0.8008	0.956251
NA	5.30167	-1.24071	1.9309	0.0337742	0.223733
LOC101928118	0.194231	0.0221146	0.991534	0.936505	NA
RWDD3	34.1404	-0.0977206	0.652499	0.699642	0.930204
RNU1-130P	16.3824	1.33015	2.58991	0.0463054	0.26672
NA	3.71499	-0.0713967	0.674121	0.775575	0.951456
NDUFS5P2	0.30468	0.0812711	1.01059	0.772685	NA
RPL7P9	26.9442	-0.119971	0.544867	0.659211	0.914455
RN7SKP270	1.48204	-0.661724	1.73526	0.132448	NA
PTBP2	961.39	-0.515665	0.694639	0.103739	0.398486
DPYD	18.0709	19.0545	3.32999	NA	NA
SEC63P1	1.89488	0.484592	1.0368	0.149664	NA
LOC100419654	0.326583	0.0812711	1.01059	0.772685	NA
SNX7	89.3964	6.63791	1.96106	2.1629e-05	0.00142603
NA	1.83339	0.0303933	0.7364	0.903254	NA
LINC01708	462.385	-0.0191561	0.532098	0.943775	0.989783
AGL	88.444	5.12594	3.73745	0.00177989	0.0358601
SLC35A3	139.342	-0.273615	0.805836	0.329394	0.710987
MFSD14A	1039.13	0.112886	0.577393	0.668909	0.917458
SASS6	12150.9	0.0899479	0.366331	0.752015	0.944988
TRMT13	2286.87	0.240432	0.401745	0.411744	0.783468
LRRC39	0.170741	0.0221146	0.991534	0.936505	NA
DBT	129.236	0.406421	0.845015	0.184903	0.541927
NA	0.417327	-0.0048652	0.942422	0.985682	NA
NA	0.426852	0.129822	1.04107	0.651476	NA
RTCA	141.161	0.2361	0.578307	0.395014	0.770609
CDC14A	26.0444	-1.37124	1.97575	NA	NA
NA	0.156879	0.0208119	0.991391	0.940231	NA
EXTL2	23.6207	0.187821	0.947095	0.503343	0.842213
SLC30A7	320.753	-0.113571	0.642767	0.656602	0.91353
DPH5	57.4589	0.244225	0.846263	0.380497	0.759429
LOC102606465	0.171381	0.0471704	0.996725	0.865568	NA
RPS20P6	1.19951	-0.164413	0.644691	0.529459	NA
NA	1.1026	0.158198	1.06035	0.587406	NA
RPSAP19	4.43593	0.0720151	0.551599	0.787636	0.953225
OLFM3	0.170741	0.0221146	0.991534	0.936505	NA
COL11A1	4.07615	-0.641877	1.57321	0.126117	0.448747
RNPC3	1112.07	0.0553844	0.473669	0.847861	0.96679
AMY2B	0.210421	0.0221146	0.991534	0.936505	NA
LOC100129138	0.535713	0.159585	1.06658	0.585262	NA
NA	2.60898	-0.0959517	0.63963	0.705524	0.931912
SEPTIN2P1	0.406782	0.0185902	0.952791	0.945612	NA
LOC401957	0.142497	0.021797	0.991499	0.937413	NA
PRMT6	3.31336	0.522132	1.55625	NA	NA
NTNG1	5.6138	0.702253	1.81535	NA	NA
NA	1.90736	-0.609237	1.32111	0.116328	NA
VAV3	3357.11	-0.155966	0.446768	0.595587	0.886972
VAV3-AS1	200.112	-0.200363	0.495391	0.487378	0.83385
SLC25A24P1	0.170741	0.0221146	0.991534	0.936505	NA
FAM102B	36.5462	3.91403	2.69402	0.00175739	0.0356427
HENMT1	19706.5	-1.28447	0.481002	8.77664e-05	0.00420484
NA	0.144127	-0.0924199	1.02007	0.743973	NA
PRPF38B	1545.88	0.669877	0.486881	0.0333853	0.222612
FNDC7	9.15399	-1.67031	2.88236	NA	NA
STXBP3	1957.75	-0.134386	0.487077	0.64012	0.906191
NA	0.413583	0.00572002	0.986238	0.983513	NA
SPATA42	0.597592	0.175531	1.08211	0.552502	NA
GPSM2	625.365	0.061815	0.48858	0.82847	0.964993
CLCC1	116.906	-0.443793	1.18436	NA	NA
WDR47	947.247	0.118155	0.463474	0.685149	0.92332
RPL17P7	3.25904	-0.232984	0.953072	0.416	0.785431
TAF13	60.2444	-0.677179	1.44309	0.101778	0.395044
NA	27.2005	-0.135953	0.996072	NA	NA
TMEM167B	30.7435	-0.0642842	0.948526	NA	NA
NA	0.228241	0.061253	0.99586	0.826124	NA
ELAPOR1	0.20312	0.0221146	0.991534	0.936505	NA
SARS1	779.454	-0.353743	0.536542	0.230611	0.604357
CELSR2	0.599513	0.179159	1.0858	0.545312	NA
PSRC1	42.3971	0.0235755	0.851901	0.927836	0.987415
SORT1	525.79	1.08943	1.17947	0.018287	0.154751
PSMA5	19057.1	-1.09629	0.655535	0.00308594	0.0503388
SYPL2	152.652	6.31074	1.75618	1.31172e-05	0.000955826
ATXN7L2	382.946	0.22188	0.595408	0.417571	0.786511
AMIGO1	147.007	-0.0405363	0.596204	0.873969	0.972815
GNAI3	1282.67	-0.19213	0.307306	0.460628	0.81872
AMPD2	444.663	0.286484	0.568056	0.314831	0.697127
GSTM4	23.3049	1.49259	2.69925	NA	NA
GSTM3	119.682	-0.106654	0.734884	0.67503	0.919561
AHCYL1	537.628	0.011644	0.561538	0.96465	0.992316
STRIP1	154.1	0.0999962	0.706033	0.692472	0.925971
NA	49.7073	-0.404352	1.2316	NA	NA
LINC01397	3.60078	-1.14371	2.34396	NA	NA
UBL4B	47.2955	-5.82341	4.74911	NA	NA
SLC6A17	65.821	-0.120307	0.819457	0.645485	0.908397
NA	10.5685	16.8891	3.37159	NA	NA
NA	12.9324	1.15138	2.38977	0.0583034	0.298609
KCNC4	119.357	-0.0603653	0.657509	0.80933	0.958939
RBM15	429.87	-0.0583424	0.560455	0.825291	0.963656
NA	0.285742	0.084069	1.01201	0.765312	NA
SLC16A4	0.681317	-0.335905	1.00114	0.27278	NA
LAMTOR5	1558.18	-0.767722	0.749119	0.0311259	0.213633
KCNA2	0.304743	-0.0314536	0.991207	0.909807	NA
NA	1.63728	0.00428404	0.727109	0.986281	NA
CD53	0.175104	0.0221146	0.991534	0.936505	NA
LRIF1	87.5193	0.136929	0.682689	0.593598	0.886707
DRAM2	309.49	-0.0962887	0.686708	0.702738	0.930817
CEPT1	70.7118	0.329436	0.805594	NA	NA
PIFO	5.5587	0.900049	1.92049	NA	NA
ATP5PB	520.721	-0.124466	0.545098	0.647609	0.910042
TMIGD3	0.110638	0.0201283	0.991305	0.942187	NA
RAP1A	322.213	0.142551	0.58333	0.591646	0.886109
NA	0.971158	0.252705	1.17123	0.419851	NA
RNU6-151P	2.50381	0.442411	1.43871	NA	NA
INKA2-AS1	6.53167	0.766499	1.90413	NA	NA
DDX20	196.285	0.217341	0.748677	0.418732	0.787656
CTTNBP2NL	5684.08	0.243501	0.402727	0.406071	0.779697
ST7L	105.699	-4.43187	2.45987	0.000789688	0.0209819
CAPZA1	5165.79	-0.574775	0.535349	0.067785	0.320061
MRPL53P1	1.12144	-0.257858	1.06882	0.393087	NA
MOV10	60.0015	0.370903	1.01949	0.237416	0.611899
NA	6.88235	1.29367	2.21669	0.0383415	0.239779
RHOC	102.089	-0.110546	0.778901	0.667555	0.916962
NUTF2P4	0.266724	-0.231013	1.14797	0.45367	NA
LINC01356	2.33369	-0.575778	1.61008	0.160818	NA
SLC16A1	1.68733	-0.159623	0.732758	0.539368	NA
LRIG2	190.723	5.54949	1.93037	8.27366e-05	0.00402729
RPS15P1	0.114254	0.0216173	0.991479	0.937927	NA
MAGI3	217.731	6.49919	1.40282	2.76869e-07	3.14881e-05
LOC100421402	1.60955	0.0370639	0.646585	0.88194	NA
PHTF1	850.888	0.0583571	0.447735	0.841977	0.966619
RPS2P14	0.400086	-0.302062	1.23267	0.354295	NA
RSBN1	670.808	0.0783036	0.470509	0.786862	0.953225
PTPN22	0.725119	-0.237615	1.1413	0.440616	NA
AP4B1	14.3721	1.6739	2.7195	NA	NA
DCLRE1B	419.377	0.336725	0.829456	0.250269	0.625348
HIPK1	338.507	0.276424	0.544242	0.334713	0.717225
TRIM33	6633.2	0.839464	0.354389	0.00277687	0.0474603
NA	0.242381	-0.0968774	1.02259	0.732543	NA
BCAS2	1307.82	-0.0352718	0.486765	0.901654	0.980696
DENND2C	0.210421	0.0221146	0.991534	0.936505	NA
NRAS	489.811	0.0123662	0.568747	NA	NA
CSDE1	9220.77	-0.565247	0.214896	0.00452849	0.0654479
SIKE1	2205.46	-0.534009	0.467306	0.0814339	0.352318
SYCP1	0.590229	-0.0719295	0.818223	0.780598	NA
TSPAN2	19.4318	-4.82351	3.81266	0.00233673	0.0426997
VANGL1	262.154	0.0875373	0.694547	0.727899	0.939794
CASQ2	0.294116	-0.0968774	1.02259	0.732543	NA
SLC22A15	0.266724	-0.231013	1.14797	0.45367	NA
ATP1A1	5031.07	0.148251	0.358457	0.599468	0.887849
ATP1A1-AS1	9.44798	-2.12725	3.26797	NA	NA
RNU6-817P	3.89034	-1.19773	2.40487	0.0533998	0.284616
CD58	0.290672	0.0769569	1.00851	0.784137	NA
NA	1.94309	0.282763	0.672672	0.310332	NA
IGSF3	84.2115	-0.077122	0.722013	0.759129	0.946985
NEFHP1	0.167765	0.0459429	0.996361	0.869001	NA
PTGFRN	629.039	-0.645474	0.377652	0.0259895	0.192493
TTF2	2649.65	0.536369	0.422678	0.074119	0.336049
TRIM45	660.453	-0.543787	0.639006	0.0871666	0.366022
VTCN1	1239.75	-0.782973	0.763079	0.0295258	0.206895
MAN1A2	2816.55	-0.174181	0.43919	0.554208	0.868604
TENT5C	17888.4	-0.172981	0.371926	0.545804	0.866146
NA	7.63655	0.0765494	0.496938	0.78707	0.953225
GDAP2	531.663	-0.131426	0.614885	0.613134	0.892787
WDR3	14.4188	1.23027	2.47993	NA	NA
SPAG17	0.318617	-0.255436	1.17565	0.416057	NA
WARS2	265.144	-0.139452	0.702831	0.58726	0.883741
NA	5.27445	-0.30989	0.543162	0.285484	0.668474
WARS2-AS1	0.261551	-0.141585	1.05472	0.625158	NA
HSD3B1	1.57538	0.214742	1.12117	0.479261	NA
ZNF697	21.6169	-0.174947	1.0115	0.54188	0.864126
NOTCH2	1.58061	0.217204	1.12409	NA	NA
SEC22B	416.305	-0.10946	0.598163	0.673678	0.919391
NBPF8	61.7016	2.4236	1.14546	0.000266283	0.0092319
NA	0.400086	-0.302062	1.23267	0.354295	NA
NBPF26	101.136	0.268121	0.662952	0.332151	0.713998
NA	16.2595	-0.0696057	0.844945	0.789598	0.953225
NA	3.75792	0.380697	1.34607	NA	NA
FAM72B	239.808	0.168778	0.618538	0.522796	0.852039
SRGAP2C	24.4751	0.719982	1.36183	0.0822974	0.354614
MTIF2P1	0.114254	0.0216173	0.991479	0.937927	NA
EMBP1	4.97872	0.657795	1.75269	NA	NA
NA	5.16471	-0.555879	0.856158	0.0964648	0.383351
NA	0.489935	0.00156742	0.985707	0.995481	NA
NA	1.57059	0.334006	0.726764	0.246006	NA
NBPF17P	0.220914	-0.0968774	1.02259	0.732543	NA
RNVU1-18	1.4621	0.0999203	0.627413	0.69555	NA
FCGR1CP	0.667425	0.0638997	0.957627	0.81558	NA
NA	0.60851	0.181987	1.08872	0.539777	NA
NA	0.256111	0.0720437	1.0063	0.7973	NA
NA	5.16033	-0.0376487	0.943592	0.889743	0.978198
FAM72C	33.4094	0.119559	0.731355	0.639774	0.906017
NA	0.455879	-0.224943	1.13343	0.462209	NA
LSP1P5	9.24728	-0.0163535	0.60695	0.948482	0.989783
NBPF15	81.7415	-0.0926858	0.592114	0.720935	0.937794
NA	46.3156	-0.375002	0.572575	0.204513	0.568182
PPIAL4F	0.286815	-0.0968774	1.02259	0.732543	NA
NA	0.110638	0.0201283	0.991305	0.942187	NA
NA	2.85679	0.0870838	0.627818	0.731864	0.939953
SRGAP2B	93.8316	-0.271092	0.584333	0.33548	0.717606
FAM72D	74.4205	1.63217	1.63807	0.0093641	0.103498
NA	0.829786	0.227724	1.14025	0.458295	NA
NBPF20	33.4246	4.50204	3.01341	0.00147851	0.0321286
NA	6.94522	0.794675	1.94238	NA	NA
NBPF25P	17.647	-0.0956173	0.683228	0.70466	0.931535
GPR89A	98.6159	-0.165858	0.736569	0.525126	0.854084
PDZK1	71.9859	-0.633228	1.13092	0.0902368	0.371811
RNF115	896.021	-0.124048	0.555238	0.645664	0.908438
POLR3C	138.121	-0.17101	0.809819	NA	NA
PIAS3	89.3519	6.62244	3.91388	0.000798797	0.0210858
ITGA10	254.125	-0.240978	0.626245	0.378731	0.757666
PEX11B	829.465	-0.0441938	0.534004	0.870684	0.97185
RBM8A	3647.82	-0.600124	0.573778	0.0606182	0.302316
LIX1L-AS1	9.11363	-0.0852278	0.692699	0.734601	0.940391
LIX1L	13.9594	0.172228	0.959484	NA	NA
ANKRD34A	5.37374	0.711374	1.80614	NA	NA
POLR3GL	3474.99	0.386553	0.547688	0.194317	0.555341
TXNIP	0.114254	0.0216173	0.991479	0.937927	NA
NBPF10	11.9802	0.280096	0.606641	0.318702	0.70073
NOTCH2NLA	0.749065	0.0967356	0.975558	0.727341	NA
NA	0.375585	-0.181443	1.08959	0.541081	NA
NA	1.12111	0.0192591	0.708121	0.938226	NA
NA	0.348551	-0.18415	1.09225	0.5358	NA
NA	23.1959	0.333267	1.23082	NA	NA
NBPF12	84.6802	3.51488	1.42618	0.00017985	0.00671476
NA	0.174	-0.186877	1.10102	0.531577	NA
NA	0.90634	0.318405	1.0485	0.301424	NA
NA	2.42129	0.0453514	0.653683	0.855788	NA
PRKAB2	41.3646	1.30028	2.29824	0.0402049	0.245966
NA	22.3793	0.195847	0.46319	0.504166	0.842526
FMO5	213.765	-0.45365	1.12915	0.181032	0.534849
CCT8P1	6.29237	-0.852996	0.807554	0.0226564	0.176734
CHD1L	330.398	-0.0091283	0.616368	0.971069	0.993627
BCL9	596.195	-0.0220209	0.509865	0.937021	0.988455
ACP6	26.2375	2.08578	2.50232	0.0123427	0.120932
NA	0.175104	0.0221146	0.991534	0.936505	NA
GPR89B	45.4318	-0.271662	0.863401	0.338846	0.722433
RNVU1-7	0.362559	-0.18415	1.09225	0.5358	NA
NBPF11	64.977	1.12173	1.41939	0.0249583	0.188609
NA	0.221276	0.0651139	1.0033	0.816053	NA
RNVU1-22	2.39933	0.434819	1.42752	NA	NA
NA	0.27556	-0.141585	1.05472	0.625158	NA
NBPF14	37.1743	2.02492	2.05625	0.00830523	0.0958883
PDE4DIP	45.4301	-0.231292	0.76794	0.394663	0.770524
NBPF9	17.9033	1.26111	1.27509	0.0124642	0.121926
NA	0.174	-0.186877	1.10102	0.531577	NA
NBPF19	38.5678	-3.66892	2.30294	NA	NA
H2BC18	443.968	-1.78537	1.85742	NA	NA
H3C13	7.39498	-1.81663	3.01393	NA	NA
H2BC21	24.2006	-4.76992	4.0126	NA	NA
H2AC20	8.35318	18.0462	3.34362	NA	NA
H2AC21	2.81722	0.474747	1.48642	NA	NA
BOLA1	39.2236	-0.130683	0.896647	0.628496	0.898621
SV2A	0.174	-0.186877	1.10102	0.531577	NA
SF3B4	246.61	0.626504	1.10894	0.0906794	0.372216
MTMR11	2.62784	0.457911	1.46157	NA	NA
OTUD7B	853.053	-0.190193	0.471695	0.514792	0.848505
NA	0.828018	-0.467653	1.46084	0.21329	NA
VPS45	286.13	-0.2358	0.870073	NA	NA
PLEKHO1	193.515	0.26483	0.675331	0.336769	0.71935
ANP32E	193.775	-0.219472	0.88427	0.429993	0.796193
CA14	10.3919	-0.219358	0.994497	0.448141	0.810075
APH1A	2456.81	0.573311	0.376046	0.0474082	0.270216
C1orf54	14.0635	2.3883	2.5652	0.00853303	0.0975009
CIART	166.302	4.48269	1.58095	9.50836e-05	0.0043928
MRPS21	481.971	-0.292914	0.72395	0.296646	0.678844
PRPF3	582.082	0.945745	1.0962	0.0265477	0.194029
RPRD2	654.82	0.18689	0.51324	0.510782	0.846209
TARS2	65.0953	-0.0264595	0.936067	NA	NA
FALEC	21.407	-0.319096	1.2122	NA	NA
MCL1	127.294	0.108587	0.889574	NA	NA
ENSA	886.707	-0.389642	0.373909	0.175606	0.528426
GOLPH3L	887.706	0.0517301	0.471832	0.857954	0.96895
HORMAD1	0.487086	-0.343145	1.28669	0.309427	NA
CTSK	41.046	-3.56699	3.54859	NA	NA
ARNT	125.494	0.164512	0.771326	0.530791	0.858504
SETDB1	250.869	0.250878	0.679002	0.358733	0.74139
CERS2	754.695	-0.260312	0.499439	0.371471	0.751902
PRUNE1	122.131	0.0327629	0.802764	0.897903	0.979154
BNIPL	39.1039	4.13471	2.6449	0.00134336	0.0299951
C1orf56	361.553	0.338897	0.763115	0.242469	0.617223
CDC42SE1	302.929	-0.42481	0.814707	0.167886	0.517365
MLLT11	360.891	0.181638	0.58006	0.502145	0.841681
GABPB2	196.586	0.712379	0.810382	0.045095	0.26246
NA	13.0321	0.100465	0.971862	NA	NA
SCNM1	92.9772	4.97663	2.0633	0.000223113	0.00800903
LYSMD1	55.1223	0.267335	0.918888	0.353179	0.735456
VPS72	1370.44	-0.225253	0.533934	0.426252	0.792764
PIP5K1A	55.8745	-0.0950776	0.840131	0.716361	0.935544
PSMD4	3685.41	-0.547054	0.512896	0.0786022	0.346292
ZNF687-AS1	9.45956	18.2062	3.34077	NA	NA
ZNF687	68.7414	-0.06674	0.688013	0.789544	0.953225
PI4KB	2125.55	0.647716	0.595887	0.047113	0.268996
SELENBP1	2.59356	-0.929687	2.08846	0.0796025	NA
PSMB4	8265.69	-1.03059	0.945912	0.0136056	0.128346
POGZ	387.717	0.370218	0.639815	0.206843	0.57189
CGN	717.33	0.714318	0.893453	0.0500122	0.275361
RPS10P6	0.406168	-0.221071	1.06305	0.456913	NA
SNX27	2191.8	-0.354791	0.482695	0.234222	0.6076
NA	0.195861	-0.0924199	1.02007	0.743973	NA
CELF3	17.6112	-0.438984	1.31423	NA	NA
RIIAD1	248.689	0.177576	0.621823	0.502745	0.841875
RNU6-662P	0.400086	-0.302062	1.23267	0.354295	NA
NA	5.11227	-0.437715	1.32622	0.219316	0.589541
NA	1.83527	-0.602098	1.64943	0.151285	NA
MRPL9	24.1697	0.275146	0.831181	0.329786	0.711554
TDRKH	257.518	-0.0834489	0.557531	0.75407	0.946388
THEM5	12.7272	-0.0231245	0.937336	NA	NA
THEM4	67.956	-0.076533	0.810346	NA	NA
S100A10	1.20026	-0.587524	1.63148	0.156846	NA
TCHH	8.29584	-2.54726	3.16509	NA	NA
FLG-AS1	0.266724	-0.231013	1.14797	0.45367	NA
FLG	15.8574	-0.0203645	0.856108	NA	NA
FLG2	0.175104	0.0221146	0.991534	0.936505	NA
SPRR3	0.174	-0.186877	1.10102	0.531577	NA
S100A9	0.926272	-0.499246	1.50595	0.195807	NA
S100A2	6.11816	0.0593207	0.789447	0.816042	0.960681
NA	0.266724	-0.231013	1.14797	0.45367	NA
CHTOP	64.22	-0.0097854	0.721316	0.968639	0.993372
SNAPIN	7008.52	-0.908958	0.819258	0.0175805	0.151621
ILF2	2437.37	-0.373376	0.4295	0.210076	0.576548
GATAD2B	9.20571	0.932042	1.17507	0.0318134	0.216378
NA	0.112446	0.0208119	0.991391	0.940231	NA
LOC101928059	21.9318	-0.137108	0.843439	0.605107	0.889854
DENND4B	54.5411	2.02365	2.54597	0.0140654	0.131058
CRTC2	97.0602	0.442758	0.959112	0.168808	0.518612
SLC39A1	33.3502	-0.192513	0.6832	0.466051	0.821418
NA	30.3718	6.9443	1.98195	1.49301e-05	0.00105631
CREB3L4	4.72561	0.637069	1.72315	NA	NA
JTB	80.5703	0.174339	0.611656	0.511491	0.846388
RAB13	118.552	-0.917081	0.912754	0.020948	0.168151
RPS27	5436.11	-0.0485394	0.496744	0.863772	0.970553
NUP210L	9.27245	-5.63019	2.13458	0.000133442	0.00557273
TPM3	4513.9	0.274425	0.369297	0.337132	0.719872
C1orf43	2793.27	0.208275	0.510293	0.466726	0.821818
UBAP2L	661.75	-0.0997524	0.48825	0.727409	0.939794
SNORA58B	1.11716	0.272412	1.19678	0.392282	NA
HAX1	81.2444	0.190465	0.834584	0.480741	0.829456
ATP8B2	0.326583	0.0812711	1.01059	0.772685	NA
RPSAP17	0.526177	0.21746	0.906037	0.437113	NA
IL6R	3.66489	-0.80513	1.44257	NA	NA
SHE	211.842	0.34097	0.587666	0.240584	0.615314
TDRD10	137.904	1.43631	2.16822	0.0276982	0.199919
UBE2Q1	190.576	0.520433	0.861175	0.11314	0.421555
ADAR	3126.44	-0.249122	0.390495	0.391955	0.768774
KCNN3	27.2408	1.46992	2.59254	0.0358174	0.231529
PMVK	15.3664	0.693952	1.79525	0.124917	0.445565
NA	15.4573	1.2835	2.53911	0.0490433	0.273891
PBXIP1	5.71132	0.811911	1.60769	0.0765168	0.341485
PYGO2	644.043	-0.421109	0.333898	0.123205	0.44234
LOC101928120	2.71411	0.464632	1.47149	NA	NA
SHC1	508.975	0.0360848	0.607553	0.88682	0.977736
CKS1B	2690.4	-0.0406037	0.424769	0.890016	0.978198
FLAD1	448.804	1.07053	1.43032	0.0295322	0.206895
ZBTB7B	6.10949	0.801513	1.90017	NA	NA
DCST2	15.8337	-1.72477	2.80687	NA	NA
DCST1	18.289	0.352297	1.18721	0.282542	0.664911
NA	0.347999	-0.282242	1.20776	0.379019	NA
ADAM15	204.726	-0.0729485	0.652116	0.771561	0.951041
EFNA3	3.70819	0.556538	1.60668	NA	NA
SLC50A1	17.1717	1.62058	2.77098	NA	NA
DPM3	7.42722	0.827009	1.98574	NA	NA
NA	19.1634	-0.478935	0.457825	0.114413	0.423704
KRTCAP2	21.3016	-0.244322	0.443904	0.40855	0.780909
NA	5.12847	0.667609	1.7666	0.132809	0.461361
TRIM46	16.7641	18.9585	3.33091	3.316e-09	5.84818e-07
MTX1	8.77295	0.913053	2.09836	0.0835707	0.357919
SCAMP3	0.110638	0.0201283	0.991305	0.942187	NA
RUSC1	139.261	0.17042	0.94245	0.540528	0.863281
ASH1L	717.382	0.0468438	0.348477	0.86655	0.971267
POU5F1P4	7.85211	0.286076	0.84935	NA	NA
ASH1L-AS1	2.00983	0.42921	1.35307	0.230311	NA
MSTO1	14.0083	18.7232	3.33346	NA	NA
NA	43.0068	-0.130828	0.85021	0.621886	0.896816
YY1AP1	811.015	-0.0262032	0.460134	0.928245	0.987415
DAP3	743.98	-0.0444564	0.616652	0.860309	0.969578
GON4L	2883.36	0.165772	0.449948	0.57258	0.874067
SYT11	428.53	-0.166002	0.678738	0.52379	0.853039
RIT1	36.9899	-0.169957	1.02773	NA	NA
KHDC4	70.5981	0.373251	0.866499	0.216292	0.585421
SNORA80E	33.4878	-0.00693913	0.647076	0.977755	0.996274
ARHGEF2	0.341481	0.101396	1.0216	0.72063	NA
NA	2.32187	0.424041	1.41165	0.243237	NA
SSR2	1133.52	-0.184895	0.497109	0.520009	0.850994
UBQLN4	35.8991	-0.186027	1.04453	NA	NA
LAMTOR2	1113.65	-0.105514	0.577061	0.688737	0.924723
RAB25	159.612	7.14429	2.22065	3.09561e-05	0.00189299
MEX3A	112.492	0.224288	0.801065	0.410309	0.78212
LMNA	71.1756	-0.0631602	0.826174	0.807071	0.958121
SEMA4A	0.900033	0.235962	1.15027	0.445167	NA
SLC25A44	271.242	-0.0770214	0.505162	0.784099	0.953225
PMF1	1.32863	-0.408239	1.36932	0.251844	NA
SMG5	85.4048	0.16521	0.677585	0.525632	0.854147
TMEM79	43.9539	-0.122697	0.889579	0.647982	0.910222
GLMP	6.91122	0.312314	1.22813	NA	NA
CCT3	1416.26	-0.0727317	0.573252	0.781227	0.952251
TSACC	9.73222	18.244	3.34015	NA	NA
NA	74.1827	-1.37608	1.57218	0.0156754	0.140814
MEF2D	9.92658	-0.241472	1.03937	0.415711	0.785431
IQGAP3	321.943	0.908349	0.729393	0.0138731	0.130096
TTC24	78.0163	-0.227647	0.895333	0.4165	0.785675
NAXE	117.493	0.045859	0.782963	0.856672	0.968672
GPATCH4	2333.12	-0.269028	0.427373	0.363094	0.744426
NES	3.41452	0.529501	1.56708	NA	NA
NA	0.744875	-0.266474	1.09642	0.383967	NA
CRABP2	21.87	-0.410806	1.34225	NA	NA
NA	2.06836	0.396015	1.37056	0.264035	NA
ISG20L2	2.91711	0.312613	1.2481	NA	NA
METTL25B	93.5975	-0.153486	0.686722	0.552868	0.868115
MRPL24	453.051	-0.505912	0.898768	0.123822	0.443045
HDGF	554.005	-0.0161825	0.462173	0.955593	0.990158
PRCC	500.352	0.501387	0.426513	0.0949786	0.381362
NTRK1	12.2639	-0.184039	1.04397	NA	NA
INSRR	0.523475	-0.0831574	0.947042	0.76093	NA
PEAR1	0.189112	0.0221146	0.991534	0.936505	NA
ARHGEF11	340.476	-0.144164	0.454823	0.622663	0.897126
NA	1.03614	0.0168559	0.650999	0.945978	NA
KRT8P45	0.336482	-0.0565713	1.00047	0.839504	NA
ETV3	606.048	-0.0762573	0.512551	0.784572	0.953225
FCRL5	0.348026	0.103455	1.02283	0.715438	NA
FCRL3	0.242223	-0.0968774	1.02259	0.732543	NA
NA	0.144679	0.021797	0.991499	0.937413	NA
KIRREL1	0.175104	0.0221146	0.991534	0.936505	NA
NA	0.693859	-0.255054	0.796088	0.357049	NA
NA	0.174	-0.186877	1.10102	0.531577	NA
CD1A	0.912886	0.0209546	0.930737	0.938074	NA
NA	1.95999	0.0103571	0.743728	0.966974	NA
OR10K1	0.20312	0.0221146	0.991534	0.936505	NA
NA	0.693396	0.142788	0.783663	0.583987	NA
OR6Y1	0.370509	-0.280174	1.20522	0.381724	NA
IFI16	14.0124	0.657447	1.74387	0.134998	0.464065
AIM2	0.170741	0.0221146	0.991534	0.936505	NA
NA	0.95585	-0.510781	1.52242	0.189946	NA
DUSP23	317.533	-0.702938	1.2893	0.0814929	0.352318
CFAP45	10.1628	0.575189	1.53222	0.15297	0.495708
TAGLN2	874.635	0.164553	0.561284	0.545371	0.86594
IGSF9	40.3879	-0.0528317	0.858496	0.840018	0.966273
LINC01133	0.272301	0.073391	1.00689	0.793678	NA
PIGM	272.536	0.0716777	0.704062	0.774852	0.951456
ATP1A2	36.5555	0.854687	1.99171	NA	NA
PEA15	5.52629	0.231074	1.00268	0.427838	0.793773
DCAF8	165.261	-0.796107	0.722892	0.0254533	0.190376
LOC100287049	42.0374	-3.19613	2.56739	NA	NA
RPSAP18	0.112446	0.0208119	0.991391	0.940231	NA
PEX19	98.4018	-0.098665	0.85747	NA	NA
COPA	92.1365	0.132769	0.762978	0.60737	0.890814
NA	9.24187	-1.44343	1.06209	0.00348608	0.0549958
NCSTN	25.5105	0.301458	0.933523	NA	NA
NA	0.20312	0.0221146	0.991534	0.936505	NA
NA	15.7388	0.0750743	0.459586	0.79669	0.955968
NA	0.29012	-0.0523151	0.999209	0.851296	NA
F11R	0.658821	0.192561	1.09994	0.519603	NA
NA	0.682963	0.194857	1.10244	0.51533	NA
TSTD1	1951.08	-0.529572	0.808078	0.104536	0.399905
USF1	30.4483	1.00018	2.1182	0.0683331	0.321556
ARHGAP30	0.328125	-0.0608631	0.956302	0.824036	NA
KLHDC9	0.174	-0.186877	1.10102	0.531577	NA
PFDN2	1574.71	-0.357088	0.497945	0.230345	0.604239
NIT1	5.85362	-0.718715	1.80167	NA	NA
DEDD	799.171	-0.246168	0.596867	0.373965	0.752988
UFC1	450.235	-0.268446	0.655002	0.332023	0.713921
USP21	427.174	0.256849	0.546075	0.366251	0.747513
PPOX	5.09501	-0.222631	1.09159	0.459055	0.817659
B4GALT3	4182.63	0.314897	0.496194	0.285891	0.668911
ADAMTS4	0.374728	0.121906	0.98376	0.662991	NA
NDUFS2	960.482	-0.731066	0.641869	0.031199	0.213893
APOA2	23.4182	19.3954	3.32717	1.43753e-09	3.21094e-07
TOMM40L	27.2389	-0.290692	1.17311	NA	NA
NR1I3	1.12391	-0.436002	1.2817	0.214655	NA
PCP4L1	13018.4	-0.0113268	0.520489	0.967177	0.993204
SDHC	164.654	0.35744	0.688305	0.21978	0.590027
RRM2P2	0.430663	0.0260049	0.954966	0.924073	NA
NA	0.370509	-0.280174	1.20522	0.381724	NA
NA	1.42184	0.317053	1.25742	0.33789	NA
NA	0.574568	0.229768	0.936479	0.419092	NA
FCGR2A	67.1506	-0.693127	1.50784	NA	NA
DUSP12	208.088	0.0830856	0.868392	0.753001	0.945641
NA	31.1786	-0.794266	1.87966	0.0988025	0.387848
ATF6	1116.43	-0.730319	0.576865	0.0273995	0.198585
NA	28.4567	1.26954	2.52283	NA	NA
NOS1AP	4044.92	0.429939	0.474786	0.154817	0.498008
C1orf226	642.416	0.0502204	0.566163	0.848263	0.96679
SPATA46	0.174	-0.186877	1.10102	0.531577	NA
UHMK1	948.459	0.121202	0.558091	0.65217	0.911496
UAP1	78.817	-0.246173	0.864781	0.37964	0.758377
DDR2	11.3676	-1.78744	2.65544	0.021993	0.17345
HSD17B7	80.5762	4.30162	2.81199	0.00140977	0.0309666
NA	59.2814	-23.7286	3.22586	NA	NA
RGS5	13.5252	-0.117427	0.766094	0.647854	0.910152
NUF2	2590.61	0.404371	0.475351	0.179046	0.532717
HMGB3P6	6.36456	0.324021	0.517168	0.27024	0.650727
PBX1	385.212	-0.0727579	0.669005	0.771585	0.951041
NA	0.318617	-0.255436	1.17565	0.416057	NA
MGST3	4466.05	-1.11815	1.30179	0.0208488	0.167797
ALDH9A1	374.724	0.313969	0.757097	0.271092	0.651831
LOC440700	2.58902	-0.208862	1.0811	0.483557	NA
NA	3.21899	-1.06916	2.25758	NA	NA
TMCO1	820.283	-0.0150826	0.483829	0.95795	0.991025
UCK2	644.402	-0.207035	0.543277	0.459258	0.817781
NA	0.175104	0.0221146	0.991534	0.936505	NA
NA	38.6447	0.113635	0.822549	0.663601	0.916301
LOC284685	1.85369	-0.0461646	0.629307	0.854246	NA
RPL4P2	0.538547	0.0304464	0.734947	0.903054	NA
FMO11P	1.28056	0.298493	1.23181	0.35923	NA
POGK	22.4236	1.33579	2.59581	NA	NA
TADA1	902.704	0.403861	0.501907	0.179325	0.532766
ILDR2	338.298	-0.0126335	0.546635	0.962266	0.992116
MAEL	2456.55	0.304752	0.376019	0.289801	0.672629
LINC01363	0.174552	-0.0924199	1.02007	0.743973	NA
NA	6.58411	0.843102	1.95212	0.0908212	0.372247
POU2F1	1673.64	0.401442	0.398591	0.171843	0.52278
CREG1	38.4265	-0.451244	1.27075	0.200989	0.563285
NA	12.6614	0.119198	0.855592	0.652719	0.911496
MPZL1	777.583	-0.0901082	0.383282	0.755162	0.946807
ADCY10	0.800172	-0.462161	1.45301	0.216561	NA
NA	2.71093	-0.115074	0.640723	0.652734	0.911496
NA	0.266724	-0.231013	1.14797	0.45367	NA
MPC2	173.728	0.0823257	0.656275	0.743683	0.943283
DCAF6	466.721	-0.272265	0.481885	0.354465	0.73727
NA	3.56346	-0.471694	1.39615	0.201794	0.564229
TIPRL	919.564	-0.0517871	0.591617	0.840237	0.966273
SFT2D2	175.924	-0.371685	1.13292	0.253015	0.628777
TBX19	0.426852	0.129822	1.04107	0.651476	NA
LINC00626	105.063	-0.181631	0.740301	0.490224	0.835417
ATP1B1	1961.64	-0.00947928	0.484773	0.973541	0.994461
NME7	1632.98	-0.972136	1.01332	0.0204211	0.166002
BLZF1	425.984	0.0371871	0.57114	0.886597	0.977707
CCDC181	2195.12	-0.46798	0.738628	0.133082	0.461653
SLC19A2	1475.91	0.249957	0.554517	0.376035	0.755484
NA	18.0539	0.515483	1.45335	0.178643	0.531973
C1orf112	25.0009	19.4752	3.3266	NA	NA
NA	0.451979	-0.32384	1.26096	0.329504	NA
METTL18	8.65604	0.754428	1.8873	NA	NA
SCYL3	135.514	-0.249113	0.852262	0.373076	0.752777
KIFAP3	848.79	0.216433	0.591331	0.42866	0.794814
NA	0.30468	0.0812711	1.01059	0.772685	NA
LINC01681	0.96737	-0.567572	1.20996	0.123737	NA
NA	52.0655	-4.55109	4.30657	NA	NA
NA	7.29777	0.559701	1.6096	NA	NA
GORAB	40.2582	-0.99575	1.76502	NA	NA
NA	22.8752	18.0021	3.34255	1.90417e-08	2.7918e-06
MROH9	1.56681	0.371563	1.2662	0.27353	NA
FMO3	9.27342	0.975735	2.15675	0.0744203	0.336275
FMO2	125.998	-0.183317	0.871561	0.501111	0.840576
NA	7.66568	0.0491769	0.790459	0.846886	0.96679
FMO1	3.30658	0.20036	1.0887	NA	NA
HMGB1P11	0.568555	0.245166	0.915319	0.388672	NA
NA	3.73679	0.889603	1.45309	0.0523855	0.281927
GM2AP2	0.218732	-0.0968774	1.02259	0.732543	NA
PRRC2C	6714.3	0.512896	0.475692	0.0940277	0.379808
MYOCOS	9617.43	-0.605744	0.337715	0.0274552	0.198871
MYOC	31.561	0.0576636	0.946137	0.832317	0.96572
NA	24.287	0.0382004	0.48834	0.893394	0.978238
VAMP4	215.432	-0.690643	1.04535	0.066255	0.316211
NA	0.426852	0.129822	1.04107	0.651476	NA
EEF1AKNMT	102.733	-0.388381	1.16104	0.24038	0.615282
RPLP1P3	0.318617	-0.255436	1.17565	0.416057	NA
DNM3	490.99	-0.188899	0.592394	0.483764	0.831673
PIGC	83.8316	0.233872	0.893441	0.405007	0.778754
SUCO	3595.2	-0.0068534	0.356855	0.980589	0.997155
NA	0.16418	0.0208119	0.991391	0.940231	NA
NA	0.96307	0.248352	1.16571	0.42626	NA
NA	0.431124	-0.0595149	0.802253	0.816274	NA
RPL26P11	0.174552	-0.0924199	1.02007	0.743973	NA
LOC646870	0.170741	0.0221146	0.991534	0.936505	NA
PRDX6-AS1	13.1429	18.6422	3.33444	NA	NA
PRDX6	29.5486	0.0552976	0.758221	0.826537	0.964161
SLC9C2	20.5449	1.2358	1.95803	NA	NA
ANKRD45	16.0546	-0.081674	0.958012	NA	NA
KLHL20	677.552	1.90717	1.60904	0.00473282	0.0673553
NA	0.218732	-0.0968774	1.02259	0.732543	NA
CENPL	94.1811	-0.178608	0.89901	0.51549	0.848505
DARS2	22.3594	1.93344	2.72542	0.0185261	0.155776
GAS5	3199.93	-0.753334	0.535709	0.0210931	0.168726
ZBTB37	171.122	0.136775	0.587691	0.604913	0.889854
RC3H1	3888.26	0.047282	0.435309	0.87202	0.972272
LINC02776	1.9595	0.383664	1.35255	0.274005	NA
RABGAP1L-DT	14.4166	1.04647	2.10164	0.0605111	0.302316
RABGAP1L	572.941	0.257741	0.566931	0.360139	0.742697
RABGAP1L-AS1	26.7224	-0.013954	0.745819	0.955545	0.990158
CACYBP	1136.57	-0.401685	0.517439	0.180938	0.534849
MRPS14	805.469	-0.359161	0.882932	0.231955	0.605166
TNN	0.16418	0.0208119	0.991391	0.940231	NA
KIAA0040	0.140689	0.0208119	0.991391	0.940231	NA
TNR	6.5556	0.20213	0.790687	NA	NA
NA	4.29721	-0.172262	0.529749	0.537759	0.862856
COP1	458.521	-0.127816	0.555487	0.635977	0.90369
LOC100129734	6.82132	0.366113	1.31247	0.286782	0.66958
PAPPA2	0.643912	-0.264893	0.824833	0.344544	NA
NA	0.195861	-0.0924199	1.02007	0.743973	NA
ASTN1	0.370509	-0.280174	1.20522	0.381724	NA
LINC01645	167.865	-0.240411	0.60158	0.383092	0.762113
NA	179.439	-0.149986	0.698039	0.561254	0.869361
LINC01741	4.74154	0.63968	1.72688	NA	NA
SEC16B	41.0403	-0.141021	0.88195	0.600575	0.887897
RASAL2-AS1	0.114254	0.0216173	0.991479	0.937927	NA
RASAL2	186.336	0.471482	0.681381	0.127819	0.451267
NA	150.001	-0.103965	0.679893	0.681199	0.922013
NA	37.5637	-7.39483	4.24955	NA	NA
RALGPS2	545.942	-0.0274533	0.360308	0.922664	0.986634
NA	7.87038	-0.0232596	0.535333	0.931514	0.988196
NA	0.768333	0.212572	1.12236	0.483644	NA
ANGPTL1	0.194231	0.0221146	0.991534	0.936505	NA
FAM20B	39.7453	0.276083	0.935792	0.342385	0.724607
TOR3A	2041.32	-0.262424	0.661094	0.340981	0.723604
ABL2	770.982	0.0113316	0.483409	0.968411	0.993372
SOAT1	289.128	-0.15821	0.606073	0.549218	0.867103
AXDND1	7.30912	-2.52761	2.33793	NA	NA
NA	93.6378	-6.17996	1.70025	NA	NA
NA	13.1013	18.634	3.33454	NA	NA
TDRD5	116.274	0.403129	0.826061	0.185915	0.543192
FAM163A	0.174	-0.186877	1.10102	0.531577	NA
NA	0.856904	0.23256	1.14611	0.450533	NA
TOR1AIP2	973.02	-0.437476	0.581439	0.148686	0.488656
TOR1AIP1	48.0054	2.45979	2.02852	0.00392473	0.0591089
NA	9.39886	0.957204	2.15056	NA	NA
CEP350	2183.52	0.522285	0.66634	0.0988497	0.387908
QSOX1	55.189	3.63169	4.00538	0.00669656	0.0835847
LHX4	20.471	-0.157327	0.944414	NA	NA
ACBD6	342.341	-0.278702	0.536778	0.332699	0.714672
NA	0.242223	-0.0968774	1.02259	0.732543	NA
XPR1	1161.93	0.180942	0.480042	0.533211	0.860328
KIAA1614	0.347999	-0.282242	1.20776	0.379019	NA
NA	0.794703	0.236647	1.08055	0.431496	NA
STX6	10316.6	0.299225	0.400084	0.30734	0.690169
IER5	13.485	-21.758	3.22878	NA	NA
NA	28.9547	0.0340974	0.938513	0.899827	0.97988
LINC01699	12.3932	0.667143	1.76019	NA	NA
CACNA1E	144.648	0.111284	0.771704	0.664919	0.916457
ZNF648	0.329775	-0.0596536	0.953724	0.827254	NA
NA	0.782847	0.0864827	1.00507	0.758099	NA
RNU6-152P	0.472069	-0.224943	1.13343	0.462209	NA
RPL18P2	1.93791	-0.623066	1.67895	0.14414	NA
NA	12.573	-0.191901	0.525723	0.496057	0.838482
GLUL	429.747	0.152062	0.666781	0.556854	0.869361
RGSL1	0.20312	0.0221146	0.991534	0.936505	NA
RNASEL	1.05963	-0.541804	1.56665	0.175415	NA
RGS16	3413.09	0.119906	0.477835	0.678165	0.920995
NPL	469.777	-0.250744	0.700303	0.358766	0.74139
DHX9	104.13	-0.494977	0.906043	0.130444	0.457188
SHCBP1L	2.58022	0.383419	1.18457	0.248753	NA
NA	0.114254	0.0216173	0.991479	0.937927	NA
LAMC1	1734.49	-0.0918146	0.439721	0.754455	0.946491
NMNAT2	0.258292	0.0727014	1.00659	0.795531	NA
RPS3AP8	0.217722	0.0221146	0.991534	0.936505	NA
SMG7	880.205	-0.03265	0.467863	0.910255	0.983077
NCF2	113.088	-0.0293727	0.711982	0.906046	0.982241
ARPC5	941.459	-0.0938397	0.472852	0.745735	0.943283
RGL1	6.05545	17.6232	3.35281	NA	NA
TSEN15	8.98284	-1.91546	3.09777	NA	NA
C1orf21	184.614	-0.1921	0.765137	0.469781	0.823623
NA	36.2382	-0.697813	1.38125	NA	NA
EDEM3	162.667	-0.691824	1.31906	0.087064	0.365721
NIBAN1	22.4325	1.31453	2.42873	NA	NA
RNF2	278.445	-0.330513	0.785812	0.253462	0.629226
TRMT1L	391.367	0.150731	0.687686	0.559468	0.869361
SWT1	1028.51	-0.285075	0.478889	0.333755	0.716054
RPL5P5	0.786461	0.427588	0.948047	0.178783	NA
IVNS1ABP	202.78	-0.148497	0.661139	0.565746	0.870024
NA	16.3374	1.01108	2.12674	NA	NA
HMCN1	1157.13	-0.0950346	0.562362	0.720796	0.937713
TPR	5560.76	0.673518	0.564303	0.0383377	0.239779
ODR4	293.197	-0.0262974	0.682255	0.915627	0.983886
NA	0.18856	-0.0924199	1.02007	0.743973	NA
LOC100131939	0.174	-0.186877	1.10102	0.531577	NA
LINC01036	5.35041	0.122738	0.912204	0.650934	0.911444
NA	341.549	-0.10722	0.647071	0.673554	0.919391
LOC647132	0.359254	-0.281243	1.20653	0.380322	NA
BRINP3	14.0482	-3.23478	3.82026	0.00849547	0.0973341
NA	16.8206	0.88997	2.06617	0.08675	0.364902
NA	15.7659	18.8779	3.33174	NA	NA
LOC105371664	72.0819	-0.191688	0.766831	0.470779	0.824275
NA	0.919358	-0.197916	1.02109	0.494922	NA
NA	2.66524	-0.138399	0.628176	0.59364	0.886707
RPS27AP5	11.5195	0.177569	0.536684	0.523658	0.853039
NA	133.814	-0.250608	0.87082	NA	NA
RGS2	62882.8	-0.630555	0.584132	0.0513115	0.27863
UCHL5	871.963	-0.327525	0.512604	0.266189	0.646557
RO60	1296.02	-0.0254276	0.53129	0.925507	0.986634
GLRX2	107.789	-0.0125903	0.758785	0.960029	0.991941
CDC73	503.454	-0.137869	0.599879	0.599575	0.887849
MIR1278	0.435444	0.128588	1.04012	0.654361	NA
LINC01031	1.87815	0.375813	1.34115	NA	NA
KCNT2	3.60904	0.546513	1.59202	NA	NA
CFHR3	1.0189	-0.417762	1.38594	0.245298	NA
CFHR4	4.40095	-1.29828	2.5146	NA	NA
ASPM	5490.62	0.654238	0.4688	0.0356433	0.23096
ZBTB41	142.42	0.0093591	0.611843	0.970409	0.993508
CRB1	1.00509	0.25509	1.17428	0.416388	NA
DENND1B	0.140689	0.0208119	0.991391	0.940231	NA
RPL24P5	0.196413	0.0221146	0.991534	0.936505	NA
C1orf53	20.8727	19.2414	3.32836	1.93409e-09	4.05792e-07
LHX9	23.4043	-0.0357335	0.938875	NA	NA
NEK7	388.661	0.226333	0.494866	0.43506	0.799735
NA	0.330168	0.0998387	0.985903	0.720353	NA
PTPRC	0.217722	0.0221146	0.991534	0.936505	NA
NA	0.254943	0.0771921	0.985186	0.781201	NA
NR5A2	154.644	0.300115	0.737837	0.28763	0.670532
LINC00862	0.303093	0.0757989	1.00797	0.787228	NA
ZNF281	3086.76	0.612614	0.363909	0.0316792	0.21609
KIF14	985.753	0.166178	0.535164	0.549798	0.867278
DDX59	4262.9	-0.0013965	0.425	0.996205	0.998996
DDX59-AS1	1.60034	-0.696945	1.78372	0.122835	NA
CAMSAP2	172.006	0.0757557	0.673862	0.762563	0.947868
INAVA	15.9319	-21.9786	3.22819	NA	NA
RNU6-704P	0.60851	0.181987	1.08872	0.539777	NA
KIF21B	151.654	-0.11911	0.651521	0.641095	0.906833
NA	0.20312	0.0221146	0.991534	0.936505	NA
TMEM9	2789.1	0.269452	0.502893	0.355125	0.738165
IGFN1	0.765326	-0.228818	0.897372	0.414677	NA
TNNT2	3.75629	0.559108	1.61043	NA	NA
LAD1	7856.38	0.489056	0.484719	0.109633	0.412659
NA	106.154	0.294748	0.741726	0.294919	0.677656
TNNI1	48.6064	-0.0540382	0.906334	NA	NA
CSRP1	1291.38	0.0344056	0.574768	0.894643	0.978238
LOC107985246	3.48475	0.536636	1.57755	0.179813	0.53363
NA	3.91584	-0.160426	0.614475	0.542572	0.864257
NAV1	59.612	1.84958	3.00703	0.0253857	0.190146
IPO9	61.4436	0.356489	0.930094	0.240324	0.615282
SHISA4	26.5713	-3.23537	3.71521	NA	NA
TIMM17A	976.246	-0.14236	0.574529	0.594337	0.886845
RPL10P4	0.669989	0.192092	1.09943	0.52048	NA
RNPEP	499.663	-0.0857605	0.62598	0.735857	0.940582
NA	0.174	-0.186877	1.10102	0.531577	NA
GPR37L1	25.7422	-2.13791	2.55736	0.0120128	0.119176
PTPRVP	4.81317	0.643785	1.73274	NA	NA
UBE2T	1469.15	-0.203438	0.623327	0.448547	0.810278
PPP1R12B	645.911	0.0688731	0.47133	0.811838	0.95971
NA	6.09568	-0.0591088	0.571675	0.821182	0.962303
SYT2	1164.08	-0.300633	0.430454	0.310638	0.693077
KDM5B	314.499	7.09508	1.00679	9.99456e-14	3.0406e-10
NA	0.559646	-0.0641116	0.731338	0.798503	NA
PCAT6	14.5623	1.23783	2.48842	0.051971	0.280708
NA	74.3667	-0.149422	0.833076	0.573391	0.874275
ACTG1P25	56.7164	0.124992	0.8292	0.634332	0.902407
RABIF	547.471	-0.307613	0.826558	0.284737	0.667881
KLHL12	482.945	-0.0875651	0.579227	0.737792	0.941253
NA	0.699436	0.0395449	0.71391	0.873942	NA
ADIPOR1	103.916	-0.118005	0.663364	0.643366	0.908217
TMEM183A	555.685	0.620607	0.675452	0.0601986	0.302316
PPFIA4	0.373936	-0.218221	1.06976	0.463491	NA
MYOG	0.441365	-0.00722257	0.986624	0.979188	NA
ADORA1	0.507801	0.150546	1.05833	0.604678	NA
NA	2.26716	-0.8595	1.99952	0.0897964	NA
NPM1P40	0.616616	0.0679668	0.740417	0.787249	NA
ATP2B4	950.727	0.0557287	0.53469	0.837426	0.966155
SNORA77	8.35257	0.933843	2.09207	0.0789711	0.347056
LAX1	19.6639	-6.57052	2.51038	0.000125403	0.00539838
ZC3H11A	0.788173	0.171968	0.795115	0.516192	NA
ZBED6	0.331914	0.10365	1.02295	0.714949	NA
SNRPE	583.525	-0.494849	0.76366	0.119026	0.433143
NA	0.555763	-0.365166	1.31664	0.288504	NA
NA	19.0141	-0.076284	0.727822	0.76184	0.947704
SOX13	291.322	-0.0546129	0.580889	0.833124	0.966155
ERLNC1	0.256111	0.0720437	1.0063	0.7973	NA
GOLT1A	38.1825	0.0468525	0.941907	NA	NA
PLEKHA6	2.11264	0.453418	1.37596	0.213233	NA
PPP1R15B	157.843	0.0455512	0.653242	0.855177	0.968172
PIK3C2B	368.125	0.0907781	0.523289	0.742534	0.943108
MDM4	12769.7	-0.2976	0.455758	0.315953	0.698551
LRRN2	0.295792	0.077194	0.98935	0.781607	NA
NFASC	129.713	0.406449	0.858358	0.186132	0.543306
CNTN2	0.140689	0.0208119	0.991391	0.940231	NA
TMEM81	5.29296	0.679867	1.78392	NA	NA
RBBP5	2301.47	-0.0571318	0.462599	0.844228	0.966775
GYG2P2	0.869998	-0.490081	1.49286	0.200656	NA
DSTYK	387.804	0.378218	0.670285	0.199145	0.562665
TMCC2	465.002	0.215027	0.55844	0.439127	0.803811
KLHDC8A	0.493361	0.0259863	0.945455	0.923788	NA
NA	219.397	-0.330269	0.624505	0.250622	0.625477
LEMD1-AS1	0.20312	0.0221146	0.991534	0.936505	NA
CDK18	0.210421	0.0221146	0.991534	0.936505	NA
MFSD4A	178.666	0.38416	0.784907	0.19894	0.562216
ELK4	385.915	-0.177252	0.666346	0.499123	0.839986
SLC45A3	596.086	-0.298102	0.645425	0.290126	0.672878
NUCKS1	1955.29	0.851019	0.36177	0.00268949	0.0462919
RAB29	1003.55	-0.0202109	0.429479	0.945116	0.989783
NA	0.262655	0.0740091	1.00716	0.79202	NA
SLC41A1	700.675	-0.221328	0.471624	0.450074	0.810353
FAM72A	119.629	-0.293894	0.65469	0.295404	0.677941
SRGAP2	81.7839	0.155663	0.70943	0.547821	0.867103
IKBKE	0.370509	-0.280174	1.20522	0.381724	NA
RASSF5	55.2089	0.0817252	0.951475	0.765337	0.949668
EIF2D	45.8613	20.2687	3.32248	NA	NA
NA	35.5712	19.9347	3.32393	4.99372e-10	1.69979e-07
DYRK3	132.72	0.100574	0.600374	0.697533	0.929447
MAPKAPK2	421.912	-0.086671	0.551274	0.746586	0.94354
RPS14P1	70.2184	-0.140022	0.59527	0.595172	0.886972
IL10	0.266724	-0.231013	1.14797	0.45367	NA
FCMR	44.3953	-5.59199	4.39	NA	NA
PFKFB2	633.969	-0.251168	0.449512	0.395561	0.771015
YOD1	30.9734	-0.028762	0.758272	0.908931	0.983077
C4BPA	0.18693	0.0221146	0.991534	0.936505	NA
CD55	2374.05	0.49242	0.43327	0.101948	0.395138
CR2	1081	-0.424129	0.546968	0.159765	0.504851
CR1	2.87973	0.177621	1.06387	NA	NA
NA	8.36629	18.0469	3.34361	NA	NA
CR1L	49.1361	-5.70454	3.82232	NA	NA
CD46	22.126	2.15911	2.77312	0.0139187	0.130369
CD34	0.175104	0.0221146	0.991534	0.936505	NA
PLXNA2	18.8817	-0.232093	1.07782	NA	NA
NA	0.359806	-0.193072	1.03767	0.507741	NA
LINC01717	5.3363	0.682961	1.78828	NA	NA
NA	18.2252	0.15946	0.830606	0.549145	0.867103
NA	10.8635	1.03664	2.25316	NA	NA
NA	3.09682	0.500977	1.52511	NA	NA
LAMB3	0.568806	0.0451981	0.988844	0.870645	NA
HSD11B1-AS1	11.3404	18.4461	3.33705	NA	NA
HSD11B1	0.170741	0.0221146	0.991534	0.936505	NA
C1orf74	238.616	-4.93032	2.09638	0.000252209	0.00887032
IRF6	2962.24	0.171042	0.417115	0.560777	0.869361
UTP25	22.437	4.03026	3.35658	0.00302545	0.0497266
SYT14	948.322	-0.696613	0.473256	0.0263585	0.193811
HHAT	0.307914	-0.173688	1.02999	0.547747	NA
KCNH1	29.7612	0.168062	1.01957	0.558467	0.869361
NA	0.260999	-0.234037	1.15146	0.448828	NA
NA	0.989973	-0.544055	0.986323	0.112866	NA
RCOR3	688.74	0.337946	0.507577	0.253185	0.628906
TRAF5	846.555	-0.135209	0.514001	0.630405	0.899448
LINC00467	397.207	0.229645	0.605984	0.401456	0.775324
SNX25P1	0.251328	0.0738606	1.0071	0.792418	NA
SLC30A1	36.5589	2.87569	3.61584	0.0106313	0.111049
NA	5.54907	0.698558	1.81018	NA	NA
NEK2	750.228	-0.404524	0.69113	0.176392	0.529199
LPGAT1	388.938	-0.630514	0.750572	0.0620271	0.305467
LPGAT1-AS1	0.295893	-0.0585954	1.0014	0.833943	NA
INTS7	81.389	-0.0319653	0.74177	0.898423	0.979476
DTL	3778.51	-0.33755	0.427394	0.255738	0.632536
RPL21P28	9.90463	-0.15179	0.667783	0.557459	0.869361
NA	0.347999	-0.282242	1.20776	0.379019	NA
PPP2R5A	149.785	0.364819	0.90964	0.229316	0.602711
RPL23AP18	2.22644	-0.2785	0.686022	0.316242	NA
PACC1	764.819	-0.162403	0.621942	0.536827	0.862851
NENF	216.358	0.366526	0.836969	0.219836	0.590027
LINC01740	0.400086	-0.302062	1.23267	0.354295	NA
BATF3	116.988	-0.507115	1.22825	0.157618	0.502502
NSL1	1578.9	0.0493102	0.428177	0.866652	0.971281
TATDN3	71.6623	-0.219303	0.937173	0.438595	0.803078
FLVCR1-DT	46.6055	7.24938	2.48541	6.2344e-05	0.00329854
FLVCR1	11.3996	0.280841	1.1048	0.363129	0.744426
VASH2	4.81662	-1.37237	2.59256	NA	NA
ANGEL2	40.6456	0.17586	1.03502	0.543842	0.865327
RPS6KC1	903.861	-0.176617	0.467769	0.545438	0.86594
PROX1	51.748	-0.185133	0.822147	0.490464	0.835451
NA	0.217722	0.0221146	0.991534	0.936505	NA
NA	8.88929	0.919043	2.10605	NA	NA
SMYD2	158.568	-0.522315	1.25396	0.151645	0.493942
PTPN14	759.006	0.0571846	0.475663	0.842763	0.966698
NA	1.62778	-0.889711	1.59741	0.060443	NA
KRT18P12	62.6173	-0.203769	0.979899	0.476002	0.827472
CENPF	853.138	0.0462298	0.563274	0.860502	0.969578
NA	0.284638	-0.100855	1.02159	0.722036	NA
KCTD3	696.279	0.100545	0.641809	0.692446	0.925971
USH2A	369.847	-0.206935	0.688578	0.436998	0.801603
ESRRG	28.6528	0.0573185	0.887466	0.828866	0.964993
GPATCH2	1973.87	-0.0442256	0.551873	0.868013	0.971654
SPATA17	1.14654	-0.663412	1.49343	0.110818	NA
NA	0.593466	-0.141628	0.850235	0.594723	NA
LINC00210	12.536	-21.7437	3.22901	NA	NA
NA	0.512222	0.154106	1.06153	0.596959	NA
RRP15	1691.37	-0.297571	0.523638	0.306529	0.689492
LYPLAL1	696.585	-0.732501	0.979332	0.0517481	0.279974
NA	0.18693	0.0221146	0.991534	0.936505	NA
ZC3H11B	0.201254	-0.0528193	0.999427	0.849901	NA
SLC30A10	4.27872	-0.81792	1.94212	0.096586	0.383476
EPRS1	1477	0.427192	0.556082	0.157058	0.501111
BPNT1	158.197	0.151113	0.739166	0.559976	0.869361
IARS2	876.037	0.121742	0.50224	0.667512	0.916962
RPS15AP12	1.90079	0.576401	1.04614	0.104167	NA
RAB3GAP2	2164.38	0.315411	0.485117	0.286582	0.669344
NA	224.955	-0.265617	0.385227	0.35967	0.742463
NA	12.5682	-0.189237	0.460794	0.518784	0.850755
MARK1	129.394	-2.02985	2.84588	NA	NA
C1orf115	15.1716	-0.0887809	0.678134	0.72431	0.939426
MTARC2	212.212	-0.195421	0.776359	0.463892	0.819618
MTARC1	37.7003	1.0673	2.23928	NA	NA
DUSP10	803.417	-0.558843	0.400187	0.0589044	0.299605
NA	0.816325	0.102968	1.01491	0.715718	NA
LINC02257	44.9073	-0.180679	0.992801	NA	NA
NA	9.96007	-1.25807	2.32982	NA	NA
HHIPL2	0.822487	-0.466389	1.45904	0.214036	NA
TAF1A	724.944	-0.0945454	0.526714	0.731484	0.939891
TAF1A-AS1	4.99144	1.00672	1.93988	0.0590593	0.299605
MIA3	3106.85	0.350549	0.392555	0.230121	0.604042
NA	0.441365	-0.00722257	0.986624	0.979188	NA
AIDA	263.858	-0.716487	0.525112	0.0265125	0.194029
BROX	488.955	-0.861441	0.854486	0.0239911	0.183962
FAM177B	3.40521	0.155582	0.842172	0.559808	0.869361
NA	107.072	-0.254923	1.05927	0.396267	0.771959
NA	0.835333	0.225751	1.13788	0.461506	NA
DISP1	468.651	0.196902	0.414879	0.503163	0.842213
NDUFB1P2	6.43734	0.76099	1.89661	NA	NA
TLR5	123.879	5.60583	2.16721	0.000148213	0.00589411
SUSD4	28.2807	0.732766	1.82932	NA	NA
CAPN2	135.988	0.247893	0.857358	0.375769	0.7552
TP53BP2	171.028	0.260698	0.719598	0.343264	0.725835
NA	0.329775	-0.0596536	0.953724	0.827254	NA
NA	0.34381	0.105355	0.989909	0.706368	NA
NA	6.87005	-0.745863	1.33808	NA	NA
NA	29.2701	-3.20488	2.94889	NA	NA
NA	13.8697	-21.871	3.22862	NA	NA
FBXO28	327.99	-0.350705	0.811332	0.233485	0.606582
NA	0.299508	-0.0570774	1.00071	0.838113	NA
DEGS1	60.2309	1.38729	2.49756	0.0390756	0.242484
LOC101927143	6.65889	0.776083	1.91719	NA	NA
NVL	791.399	-0.196114	0.518686	0.48936	0.834972
CNIH4	103.379	-0.164774	0.846449	0.538893	0.863089
WDR26	1176.18	0.0308929	0.485092	0.91393	0.983572
CNIH3	0.27556	-0.141585	1.05472	0.625158	NA
DNAH14	133.315	0.341597	0.729472	0.237719	0.612179
LBR	1483.91	0.100732	0.418521	0.731584	0.939891
ENAH	4063.9	0.518935	0.349491	0.0635272	0.309304
NA	5.55763	-1.50483	2.72615	NA	NA
SRP9	2017.26	-1.06187	0.893065	0.0101571	0.108805
EPHX1	37.2031	-0.542474	1.11868	NA	NA
TMEM63A	89.8006	3.75151	2.70108	0.00207438	0.0393196
LEFTY1	0.266724	-0.231013	1.14797	0.45367	NA
PYCR2	340.707	0.339475	0.474302	0.254303	0.630746
SDE2	2311.9	0.31706	0.37439	0.27011	0.650628
H3-3A	1974.61	0.379695	0.468339	0.205247	0.56959
NA	0.170741	0.0221146	0.991534	0.936505	NA
ACBD3	2205.71	2.29699	0.680389	2.94323e-06	0.000267935
MIXL1	2119.28	0.702025	0.614824	0.035217	0.229912
LIN9	1809.88	-0.70296	0.597352	0.0339247	0.224364
PARP1	5221.88	0.465592	0.576757	0.128318	0.452348
NA	7.58128	0.330911	1.25408	NA	NA
PSEN2	1074.14	0.475876	0.486942	0.118787	0.432919
COQ8A	68.7566	4.75026	2.76284	0.000898886	0.0224611
CDC42BPA	6539.63	0.294525	0.44914	0.321019	0.70213
NA	0.755209	-0.401696	1.0858	0.217303	NA
NA	0.110638	0.0201283	0.991305	0.942187	NA
TUBB8P10	506.448	-0.0203126	0.517983	0.941359	0.989496
TUBB8P9	359.244	-0.0294829	0.53093	0.913725	0.983572
ZNF678	235.378	-0.195924	0.762456	0.461678	0.818974
SNAP47	117.14	-0.0156985	0.8064	0.950989	0.989783
JMJD4	26.7828	2.49451	2.9584	0.0103892	0.109946
PRSS38	1.10981	0.27272	1.19719	0.39187	NA
WNT9A	23.228	-0.210132	1.07191	NA	NA
NA	0.170741	0.0221146	0.991534	0.936505	NA
ARF1	3555.23	-0.266925	0.482993	0.363367	0.744719
C1orf35	513.351	0.77369	0.539142	0.0184519	0.155539
MRPL55	649.067	-0.398779	0.955735	0.203122	0.565886
NA	0.175104	0.0221146	0.991534	0.936505	NA
GUK1	265.103	-0.13675	0.684371	0.594027	0.886845
IBA57	40.6463	-0.0922412	0.73554	0.715652	0.935544
OBSCN	30.463	-4.42754	3.27326	NA	NA
NA	0.370509	-0.280174	1.20522	0.381724	NA
TRIM11	206.634	0.485159	1.01425	0.146892	0.485082
NA	0.188681	-0.0968774	1.02259	0.732543	NA
LOC105373159	29.1478	19.6775	3.32532	NA	NA
RAB4A	327.269	0.253744	0.457558	0.390248	0.76705
CCSAP	1186.53	0.076315	0.496971	0.787695	0.953225
ACTA1	0.260999	-0.234037	1.15146	0.448828	NA
NUP133	3900.96	0.130833	0.264246	0.57759	0.876614
ABCB10	78.848	-1.04908	2.18013	NA	NA
RNA5SP78	0.853703	0.229009	1.1418	0.456218	NA
NA	0.272254	-0.227695	1.14418	0.459051	NA
TAF5L	1251.56	0.0561374	0.365494	0.843516	0.966698
NA	0.360358	-0.0565713	1.00047	0.839504	NA
LINC01736	65.2014	-0.371216	0.889691	0.220738	0.590875
GALNT2	139.366	0.607773	0.865503	0.0774055	0.343004
PGBD5	37.8318	1.24963	2.49255	0.0508859	0.278051
COG2	351.742	0.235103	0.60428	0.391965	0.768774
NA	0.644574	0.185407	1.0923	0.533162	NA
ARV1	717.029	-0.170274	0.56958	0.530005	0.858058
FAM89A	41.413	3.23077	2.90814	0.00434747	0.0633585
NA	1.9838	-0.32471	0.784273	0.260063	NA
C1orf131	7699.59	0.257979	0.475324	0.380313	0.759429
GNPAT	1378.08	0.0285977	0.555247	0.913981	0.983572
EXOC8	91.3712	-0.142987	0.773907	0.582558	0.880704
SPRTN	555.037	0.0674949	0.666399	0.787451	0.953225
EGLN1	63.5417	3.16818	2.06537	0.00158389	0.0335206
NA	235.512	-0.0359316	0.576625	0.889835	0.978198
TSNAX	984.342	-0.293015	0.495084	0.318623	0.70073
DISC1	119.464	-0.0635788	0.80088	0.804013	0.957154
SIPA1L2	748.664	0.22085	0.506416	0.442679	0.806432
MAP10	58.6477	1.06069	2.0745	0.0573889	0.296546
NTPCR	74.9142	-0.336712	1.04446	0.278317	0.660332
PCNX2	17.3567	0.371727	1.11221	0.249889	0.625188
RPS7P3	0.112446	0.0208119	0.991391	0.940231	NA
MAP3K21	69.4903	7.00268	3.36288	0.000355695	0.0116044
NA	0.536466	-0.14711	1.04659	0.61086	NA
SLC35F3	121.969	-0.198561	0.715973	0.453808	0.813433
RPS15P2	5.6952	0.574377	1.52291	NA	NA
COA6-AS1	0.218732	-0.0968774	1.02259	0.732543	NA
COA6	43.3924	0.42943	0.953519	0.177993	0.531141
TARBP1	471.807	-0.0683678	0.661371	0.784947	0.953225
NA	31.9726	-0.0160215	0.698296	0.948529	0.989783
IRF2BP2	42.9622	0.0987363	0.813608	0.703433	0.931192
TOMM20	775.62	-0.806874	0.590753	0.0172094	0.149411
RBM34	3517.61	-0.122431	0.521452	0.660088	0.914667
ARID4B	3328.18	0.828556	0.555977	0.0131872	0.126259
RPL23AP23	0.217722	0.0221146	0.991534	0.936505	NA
GGPS1	7.25512	17.8605	3.34733	NA	NA
B3GALNT2	0.431676	0.0381984	0.800186	0.88103	NA
GNG4	0.687326	0.195731	1.10339	0.513713	NA
LYST	2484.95	-0.251248	0.604251	0.364268	0.745375
NA	2.26808	0.421189	1.40746	NA	NA
NA	313.545	0.018562	0.427409	0.94959	0.989783
NID1	0.240574	-0.0968774	1.02259	0.732543	NA
GPR137B	514.746	-0.0923895	0.724815	0.714717	0.935544
ERO1B	1978.9	0.976755	0.568202	0.00455191	0.0656305
RNU2-70P	6.31394	0.751573	1.8837	NA	NA
EDARADD	0.480836	-0.0858989	0.824449	0.740712	NA
LGALS8	2155.93	-0.625976	0.597999	0.0536142	0.285028
HEATR1	2114.64	-0.167871	0.525645	0.54905	0.867103
ACTN2	0.458061	-0.224943	1.13343	0.462209	NA
MTR	1205.65	-0.191807	0.525566	0.496306	0.838591
RPL35P1	0.550678	0.07407	0.731554	0.76858	NA
RYR2	373.666	1.5746	1.23401	0.00406351	0.0605249
NA	0.459634	-0.0334085	0.985786	0.90399	NA
LOC100130331	66.6477	1.53186	2.10928	0.0217778	0.172437
ZP4	2724.6	0.136336	0.545807	0.617524	0.894682
MTND2P27	58.5155	-0.229392	1.09389	NA	NA
MTRNR2L11	0.625116	-0.257354	0.826777	0.356582	NA
RNU6-725P	4.10493	0.650952	1.67899	0.131883	0.459903
LINC01139	24.3255	-4.65176	4.51627	NA	NA
NA	8.78714	-0.00847078	0.936869	NA	NA
CHRM3-AS2	0.30468	0.0812711	1.01059	0.772685	NA
FMN2	357.657	-0.279395	0.616178	0.318677	0.70073
PSMD2P1	10.5767	0.155112	0.433655	0.598229	0.887516
ADH5P3	0.385525	0.118901	0.999392	0.67277	NA
NA	0.718703	-0.432149	1.41033	0.235787	NA
NA	126.615	-0.265258	0.816	0.343028	0.725587
RGS7	41.0229	0.193337	0.646234	0.466382	0.82144
HNRNPA1P42	0.195861	-0.0924199	1.02007	0.743973	NA
NA	0.561505	0.0447381	0.95487	0.869899	NA
FH	371.549	0.021445	0.690534	0.931135	0.988
KMO	0.170741	0.0221146	0.991534	0.936505	NA
OPN3	1.7378	0.407953	1.30429	0.242595	NA
CHML	4.04007	0.00388103	0.750907	0.987643	0.998285
WDR64	2.60896	0.181791	1.07108	0.537183	0.862856
EXO1	366.279	1.96235	1.91696	0.0075772	0.0904877
MAP1LC3C	5.32202	0.734495	1.81409	0.112125	0.419185
TUBB8P6	114.172	3.27817	2.85993	0.00395485	0.0592129
PLD5	129.06	-0.0735302	0.72592	0.769958	0.950752
RN7SKP12	10.3524	18.327	3.33883	NA	NA
CEP170	0.228508	0.0671511	1.0042	0.81052	NA
AKT3	2.24167	0.269147	1.18263	NA	NA
ZBTB18	87.8749	0.000225759	0.720616	0.999276	0.999997
NA	4.31489	0.606399	1.67909	NA	NA
ADSS2	250.575	-0.0853601	0.638088	0.735937	0.940582
CATSPERE	4.99289	-0.0930144	0.96833	NA	NA
DESI2	2254.14	-0.109926	0.43804	0.708277	0.933013
NA	57.0866	6.55981	2.33626	8.42889e-05	0.00407029
NA	19.4376	1.40983	2.41844	0.0354383	0.230614
COX20	277.087	0.196188	0.624189	0.463041	0.819369
HNRNPU	3062.05	0.457191	0.42328	0.1261	0.448747
EFCAB2	29.8776	-0.179765	0.927028	0.517382	0.849823
KIF26B	80.9421	-0.238271	0.709677	NA	NA
SMYD3	449.726	-0.0149353	0.421587	0.959419	0.991774
CHCHD4P5	0.512222	0.154106	1.06153	0.596959	NA
NA	0.741018	-0.436223	1.41611	0.233036	NA
TFB2M	131.395	0.0811274	0.842742	0.756084	0.946807
CNST	1308.26	0.344062	0.44826	0.248609	0.624365
SCCPDH	142.479	0.577514	0.763871	0.0809651	0.351729
NA	5.8785	0.721137	1.84167	NA	NA
AHCTF1	893.604	-0.0746671	0.445168	0.798885	0.956251
ZNF695	56.1573	2.88455	2.9993	0.00682278	0.0843622
[truncated: 19,919 more rows]

## Sheet: GSE95477
gene	baseMean	logFC	lfcSE	P.Value	adj.P.Val						ABCA11P
A1BG	2.96023	0.00799313	0.139963	0.335359	NA						ABCB1
A1BG-AS1	41.7179	-0.00102617	0.0592704	0.819428	0.99969						AC018804
A1CF	1505.83	0.00271736	0.0375716	0.254311	0.99969						AC068831
A2M	5.75789	0.00727637	0.141224	0.369913	0.99969						AL050303
A2ML1	322.053	-0.00699994	0.0650949	0.103161	0.96366						AP001432
A2ML1-AS1	55.5695	0.0180003	0.13589	0.0733202	0.894301						BHLHE22
A2MP1	103.543	-0.0224058	0.160946	0.0648631	0.865653						CCR3
A3GALT2	2.05854	0.00351028	0.132337	0.630748	NA						CGA
A4GALT	386.627	-0.000322321	0.0231044	0.843196	0.99969						CHURC1
A4GNT	0.806531	-0.00245021	0.157566	0.706436	NA						CLEC4A
AAAS	987.66	-0.00138522	0.0291265	0.473523	0.99969						CTC-432M15
AACS	1653.34	0.0014245	0.0258883	0.400999	0.99969						CTD-2008L17
AACSP1	433.192	0.00110014	0.0526777	0.78181	0.99969						DPH5
AADACL2	13.91	-0.00067919	0.0913713	0.915537	0.99969						DTX2P1-UPK3BP1-PMS2P11
AADACL2-AS1	286.606	0.00257556	0.0456103	0.402727	0.99969						ENTHD1
AADACL3	2.38167	-0.00120785	0.123602	0.864329	NA						FAM85B
AADACL4	2.98198	0.00164553	0.111024	0.813839	NA						GLS2
AADAT	44.0374	0.00460936	0.0846398	0.444044	0.99969						GUCY2F
AAED1	55.7576	2.18355e-05	0.0520249	0.995618	0.99969						HECA
AAGAB	3638.24	0.000441495	0.0175671	0.724385	0.99969						HES1
AAK1	572.559	0.00717107	0.0695414	0.119633	0.985759						HYAL4
AAMDC	96.7683	-0.00366443	0.0535102	0.302806	0.99969						KIAA0141
AAMP	295.741	0.00163285	0.0353034	0.494057	0.99969						KLHL14
AANAT	5.54594	0.00792399	0.133645	0.335446	0.99969						LINC00550
AAR2	652.172	0.00477472	0.0517218	0.148877	0.99969						LINC01141
AARD	62.0769	0.0101175	0.109146	0.181754	0.99969						MIRLET7BHG
AARS	329.428	-0.00157091	0.039535	0.570993	0.99969						MYCL
AARS2	2.74103	0.00187265	0.144542	0.784971	NA						MYH3
AARSD1	155.248	0.000256192	0.051844	0.9484	0.99969						NCS1
AASDH	555.789	-0.000194248	0.0242461	0.910266	0.99969						NPIPA3
AASDHPPT	6070.87	-0.000252172	0.0147139	0.822472	0.99969						OR2M1P
AASS	297.803	0.00183275	0.0320634	0.378818	0.99969						OR2T2
AATBC	0.271783	-0.003115	0.160731	0.632838	NA						PMPCAP1
AATF	658.877	0.00451452	0.0534883	0.189737	0.99969						POU3F1
AATK	10.1298	0.00488851	0.100071	0.477709	0.99969						PPM1K
AATK-AS1	2.35967	0.005328	0.127249	0.484689	NA						PRAME
AB015752.3	1103.01	-0.00119434	0.0225973	0.428755	0.99969						RBM43
ABALON	2.34658	0.00190516	0.112554	0.78632	NA						RP11-114G11
ABAT	1015.56	-0.00240928	0.0405171	0.365741	0.99969						RP11-1280N14
ABC12-47043100G14.2	134.871	-0.000472807	0.0342778	0.850531	0.99969						RP11-147L13
ABC12-49244600F4.4	0.269088	0.00245246	0.159101	0.703213	NA						RP11-2H3
ABC7-42391500H16.3	0.57411	-0.0030775	0.159878	0.638406	NA						RP11-503C24
ABC7-42418200C9.1	2.61663	0.00137162	0.105764	0.8418	NA						RP11-567G11
ABC7-481722F1.1	0.269088	0.00245246	0.159101	0.703213	NA						RP11-822E23
ABCA1	2108.98	0.00393654	0.0566494	0.298602	0.99969						RP3-496C20
ABCA10	70.1155	-0.00253639	0.0566008	0.534365	0.99969						SCN3B
ABCA11P	1408.02	1.69633	0.484031	4.97546e-06	0.00359992						SERF1B
ABCA12	397.994	0.00128568	0.0493152	0.726333	0.99969						SLC16A14
ABCA13	32.7457	0.00634638	0.105815	0.379501	0.99969						SLC25A24P1
ABCA17P	306.186	-0.00190702	0.0350038	0.407548	0.99969						SLC26A8
ABCA2	140.984	0.0104087	0.0944054	0.111358	0.982032						SNTB2
ABCA3	88.639	-0.000890714	0.0332847	0.707106	0.99969						SNURF_2
ABCA4	380.548	-0.00274194	0.0507204	0.434215	0.99969						SRRM5
ABCA5	2549.81	-0.000576177	0.0204522	0.684851	0.99969						WDR59
ABCA6	33.4168	-0.00338914	0.110182	0.633273	0.99969						WFIKKN2
ABCA7	13.6357	0.0968248	0.429403	0.0108817	0.495326						ZNF721
ABCA8	461.164	-9.41347e-05	0.0170078	0.938836	0.99969						ZNF776
ABCA9	3.65169	-0.0020563	0.105623	0.765705	NA						ZNF816
ABCA9-AS1	205.237	0.00240493	0.0429355	0.403242	0.99969
ABCB1	225.554	2.10805	0.471335	2.21961e-07	0.000562089
ABCB10	67.8863	-0.0011782	0.040562	0.688878	0.99969
ABCB10P1	0.262965	0.00241641	0.159011	0.707222	NA
ABCB10P4	0.265252	-0.00305647	0.160563	0.638851	NA
ABCB11	62.7143	-0.00323461	0.0848692	0.595662	0.99969
ABCB4	12646.3	-0.00378671	0.0523888	0.27027	0.99969
ABCB5	21.6053	0.011755	0.124438	0.17161	0.99969
ABCB6	10.3771	-0.00124573	0.120242	0.860001	0.99969
ABCB7	1411.05	0.00266584	0.035671	0.237467	0.99969
ABCB8	97.5213	-0.0155631	0.131552	0.0995761	0.954715
ABCB9	423.828	0.00094764	0.0297343	0.646238	0.99969
ABCC1	1020.52	-0.00668575	0.0682509	0.13773	0.99969
ABCC10	93.6253	0.00324491	0.0658821	0.49444	0.99969
ABCC11	9.16058	0.00387682	0.0898169	0.542234	0.99969
ABCC12	20.7014	0.00908862	0.147465	0.291553	0.99969
ABCC13	10.3507	0.00439928	0.0989414	0.518532	0.99969
ABCC2	68.5373	0.00113949	0.0518301	0.770109	0.99969
ABCC3	785.538	-0.000431542	0.0224405	0.783591	0.99969
ABCC4	5898.93	0.00253513	0.0417401	0.355359	0.99969
ABCC5	1587.59	-0.00102204	0.0296302	0.616736	0.99969
ABCC6	3321.3	-0.000943433	0.0207954	0.505291	0.99969
ABCC6P1	17521.8	-0.0120366	0.117181	0.142442	0.99969
ABCC6P2	0.269088	0.00245246	0.159101	0.703213	NA
ABCC8	7.4102	0.00751541	0.137097	0.357226	0.99969
ABCC9	50.4961	-0.00406991	0.0666453	0.383294	0.99969
ABCD1	14.4521	-0.0194982	0.174616	0.101557	0.960971
ABCD1P3	0.262965	0.00241641	0.159011	0.707222	NA
ABCD1P5	0.271783	-0.003115	0.160731	0.632838	NA
ABCD2	7.98326	-0.000811922	0.0828521	0.892628	0.99969
ABCD3	4372.84	1.37135e-05	0.0212725	0.992742	0.99969
ABCD4	11039	-0.00116443	0.0228111	0.444556	0.99969
ABCE1	6590.48	-0.00431834	0.0380274	0.0866597	0.921112
ABCF1	1172.41	0.000677309	0.0215762	0.648406	0.99969
ABCF2	8162.44	-0.00406813	0.0481729	0.184748	0.99969
ABCF3	290.059	0.000338027	0.0333723	0.890044	0.99969
ABCG1	137.083	0.00050868	0.0218812	0.738488	0.99969
ABCG2	142.131	0.00101233	0.0615799	0.828346	0.99969
ABCG4	242.379	0.00328438	0.0533945	0.36506	0.99969
ABCG5	388.62	-0.000954097	0.0241129	0.558013	0.99969
ABCG8	651.672	-0.0116212	0.116054	0.151586	0.99969
ABHD1	21.579	0.00293555	0.0926158	0.651093	0.99969
ABHD10	497.78	0.000712069	0.0277306	0.713895	0.99969
ABHD11	72.4574	0.00133088	0.0388697	0.63044	0.99969
ABHD12	323.6	-0.00294309	0.0525003	0.416539	0.99969
ABHD12B	464.523	0.000923545	0.0491063	0.802836	0.99969
ABHD13	118.643	-0.00636737	0.0770207	0.223803	0.99969
ABHD14A	85.8038	-0.0137924	0.116592	0.0975644	0.951515
ABHD14A-ACY1	2.01199	-0.00212325	0.146687	0.756225	NA
ABHD14B	223.629	0.0133038	0.103643	0.0732823	0.894301
ABHD15-AS1	441.616	-0.000124929	0.0352875	0.961862	0.99969
ABHD16A	5027.15	-0.000733801	0.0162301	0.541709	0.99969
ABHD16B	0.262965	0.00241641	0.159011	0.707222	NA
ABHD17A	68.326	-0.000264518	0.0594774	0.953563	0.99969
ABHD17AP4	1.05415	0.00203068	0.156273	0.754066	NA
ABHD17AP5	1.45741	0.000729201	0.148625	0.912452	NA
ABHD17AP6	9.12456	-0.00179642	0.0690529	0.727507	0.99969
ABHD17B	2003.07	-0.0394245	0.177267	0.0172781	0.586326
ABHD17C	42.4305	0.00179475	0.044329	0.568672	0.99969
ABHD2	5481	-0.00262396	0.0310385	0.187181	0.99969
ABHD3	2463.46	-0.000719975	0.02449	0.669903	0.99969
ABHD4	9.60569	-0.0522962	0.351943	0.0236685	0.644393
ABHD5	499.258	-0.00459107	0.0502314	0.151953	0.99969
ABHD6	136.783	-0.00155093	0.0355091	0.522321	0.99969
ABHD8	133.472	0.00124059	0.0478186	0.72702	0.99969
ABI1	3487.38	-0.00477137	0.0598239	0.225414	0.99969
ABI2	595.36	-0.0177675	0.128437	0.063644	0.858205
ABI3	2.21743	0.00122024	0.116509	0.862322	NA
ABI3BP	3654.88	-0.00024401	0.0198028	0.861505	0.99969
ABL1	3106.89	0.000527156	0.0240458	0.753738	0.99969
ABL2	2339.39	0.00719561	0.0567234	0.0607375	0.848608
ABLIM1	479.141	0.00375335	0.063307	0.397027	0.99969
ABLIM2	860.328	0.00180059	0.0328181	0.401537	0.99969
ABLIM3	12.8768	-0.00269699	0.117317	0.70618	0.99969
ABO	9.35529	-0.00529173	0.122999	0.484755	0.99969
ABR	960.676	0.00134789	0.0266432	0.442527	0.99969
ABRA	0.803836	0.000965618	0.154638	0.880364	NA
ABRACL	12.9637	-0.00227618	0.108009	0.743931	0.99969
ABT1	118.425	-0.00372954	0.0640827	0.407819	0.99969
ABTB1	109.15	0.0896061	0.369428	0.0123633	0.523505
ABTB2	4212.31	-0.000604913	0.0170359	0.621593	0.99969
AC000032.2	0.271783	-0.003115	0.160731	0.632838	NA
AC000035.3	0.271783	-0.003115	0.160731	0.632838	NA
AC000041.8	0.733335	-0.00143586	0.155403	0.823335	NA
AC000068.5	6.12928	0.0301071	0.324668	0.0339397	0.727104
AC000077.2	0.788894	0.00542538	0.170791	0.428271	NA
AC000089.3	0.836452	-0.000854627	0.146751	0.898518	NA
AC000110.1	1.06791	-0.00533496	0.169489	0.437458	NA
AC000120.7	0.265252	-0.00305647	0.160563	0.638851	NA
AC000123.2	0.325661	0.00268826	0.159702	0.677399	NA
AC000124.1	2.76802	-0.00929654	0.149858	0.284123	NA
AC000370.2	2.85943	0.00185677	0.12223	0.794021	NA
AC000403.4	0.271783	-0.003115	0.160731	0.632838	NA
AC002056.3	0.394447	0.00339646	0.161829	0.603929	NA
AC002056.5	0.41978	-0.00194792	0.157178	0.761863	NA
AC002064.5	1.33246	0.000227114	0.152746	0.971945	NA
AC002066.1	796.565	0.00419119	0.0582809	0.28098	0.99969
AC002069.5	1.35892	-0.00837935	0.188579	0.260125	NA
AC002075.4	0.325661	0.00268826	0.159702	0.677399	NA
AC002115.5	0.923438	0.00592525	0.173541	0.392875	NA
AC002115.9	3.54122	-0.000557783	0.139133	0.935414	NA
AC002116.7	344.957	0.0028761	0.0402156	0.261848	0.99969
AC002116.8	1.31285	-0.00343016	0.14509	0.629818	NA
AC002117.1	51.3122	-0.0219816	0.151745	0.0580906	0.8407
AC002127.4	4.00318	0.00902676	0.157927	0.29139	NA
AC002310.13	109.773	-0.000810958	0.031528	0.716941	0.99969
AC002310.14	0.903409	0.00105752	0.154484	0.869373	NA
AC002310.7	13.3034	0.00857124	0.107503	0.247998	0.99969
AC002331.1	0.795017	0.00544804	0.170912	0.426602	NA
AC002383.2	93.2684	0.106046	0.34409	0.00810574	0.437443
AC002386.1	0.271783	-0.003115	0.160731	0.632838	NA
AC002398.11	1.34699	-0.00201023	0.150714	0.763986	NA
AC002398.12	6.38192	-0.0117567	0.133555	0.191351	0.99969
AC002398.13	5.17221	0.00616992	0.133585	0.430901	0.99969
AC002398.9	32.0296	-0.0055455	0.0828857	0.340249	0.99969
AC002401.1	0.325661	0.00268826	0.159702	0.677399	NA
AC002429.5	0.563939	-0.00526933	0.169534	0.44125	NA
AC002451.3	0.269088	0.00245246	0.159101	0.703213	NA
AC002454.1	8.22033	0.00351239	0.114293	0.62551	0.99969
AC002456.2	0.279061	0.00251759	0.15926	0.696022	NA
AC002463.3	53.3464	0.00292048	0.069887	0.567944	0.99969
AC002465.2	1.11409	-0.00128491	0.124989	0.855841	NA
AC002467.7	92.2183	0.00226934	0.0545731	0.5663	0.99969
AC002472.11	0.937243	0.00153496	0.155299	0.811858	NA
AC002480.2	1.52419	0.00205745	0.151004	0.758514	NA
AC002480.3	0.869159	-0.00670895	0.177648	0.344851	NA
AC002480.4	0.298688	-0.00334544	0.161434	0.60957	NA
AC002480.5	28.6451	0.0170278	0.153798	0.112943	0.982032
AC002511.3	0.325661	0.00268826	0.159702	0.677399	NA
AC002519.6	1.34814	0.00280217	0.158237	0.668951	NA
AC002539.1	375.329	0.00186869	0.0442473	0.549796	0.99969
AC002550.5	82.2297	-0.000292597	0.0347385	0.909025	0.99969
AC002985.3	64.1738	-0.0112648	0.0956382	0.0919732	0.937567
AC003002.4	453.066	0.0607546	0.234523	0.0123776	0.523505
AC003002.6	37.7835	0.0064064	0.0902523	0.309316	0.99969
AC003005.2	2.01642	0.00821538	0.17715	0.293093	NA
AC003005.4	262.133	0.450877	0.70084	0.00113944	0.161426
AC003006.7	154.43	0.0015374	0.0338303	0.500806	0.99969
AC003075.4	13.0926	0.00830641	0.148715	NA	NA
AC003084.2	45.3788	-0.0566409	0.299282	0.0232886	0.642478
AC003088.1	71.7611	0.000892742	0.0394504	0.757662	0.99969
AC003090.1	170.122	-0.034624	0.213304	0.0414661	0.776397
AC003092.1	1113.06	0.00183234	0.0443077	0.559308	0.99969
AC003092.2	0.412308	0.000783586	0.155855	0.901754	NA
AC003101.1	0.262965	0.00241641	0.159011	0.707222	NA
AC003664.1	0.597444	-0.000416219	0.154889	0.947915	NA
AC003682.16	0.955053	0.00481867	0.156447	0.502036	NA
AC003682.17	0.269088	0.00245246	0.159101	0.703213	NA
AC003956.1	0.543566	-0.00516165	0.168989	0.449443	NA
AC003958.2	2.68819	-0.0113695	0.210678	0.161577	NA
AC003973.3	1.11624	0.00654287	0.177176	0.353157	NA
AC003973.4	3.07143	0.00517006	0.134474	0.497209	NA
AC003973.5	0.271783	-0.003115	0.160731	0.632838	NA
AC003984.1	9.25589	0.00949173	0.152268	0.277261	0.99969
AC003985.1	0.269088	0.00245246	0.159101	0.703213	NA
AC003986.5	0.262965	0.00241641	0.159011	0.707222	NA
AC003986.7	0.532053	0.00423807	0.165068	0.524724	NA
AC003988.1	5.2218	0.00247607	0.122486	0.729841	0.99969
AC003991.3	39.7072	0.00129311	0.0718711	0.809734	0.99969
AC004006.2	450.467	-0.00269914	0.0466	0.389813	0.99969
AC004009.2	1.08713	-0.00752599	0.182826	0.300134	NA
AC004009.3	11.3519	-0.00525842	0.103177	0.455018	0.99969
AC004012.1	0.534748	-0.000668788	0.155188	0.916388	NA
AC004014.3	16.2623	0.00126739	0.0784148	0.826168	0.99969
AC004019.13	0.410543	0.00349392	0.162165	0.5943	NA
AC004022.8	0.407675	-0.00428032	0.164909	0.521943	NA
AC004051.2	1.53392	0.00493319	0.149707	0.50418	NA
AC004053.1	121.466	0.00453867	0.0751685	0.393517	0.99969
AC004057.1	51.9706	0.00226525	0.0554756	0.57462	0.99969
AC004066.3	1.05186	0.00635296	0.176032	0.364912	NA
AC004069.2	484.083	0.000780872	0.0288833	0.699674	0.99969
AC004076.7	2320.72	-0.00235056	0.0497292	0.502837	0.99969
AC004076.9	4407.92	0.000245571	0.0200099	0.861993	0.99969
AC004079.1	0.793468	-0.00238975	0.157417	0.713111	NA
AC004112.4	1012.51	-0.000924487	0.024127	0.571463	0.99969
AC004125.3	0.670639	-0.00169347	0.156025	0.792549	NA
AC004156.3	11.1786	-0.00307702	0.104764	0.657548	0.99969
AC004158.3	2.89854	-0.00119338	0.111439	0.864116	NA
AC004160.4	1.80312	0.00189437	0.138481	0.786628	NA
AC004221.2	1.23758	-0.00125079	0.153766	0.846935	NA
AC004231.2	86.3661	-0.00203202	0.0508242	0.580335	0.99969
AC004237.1	1.76606	-0.00487118	0.145165	0.513389	NA
AC004257.1	1.23169	-0.00366154	0.14668	0.607645	NA
AC004381.6	311.068	0.0194561	0.137093	0.0602363	0.847315
AC004381.7	2.44518	-0.00202062	0.136085	0.77444	NA
AC004448.2	0.597376	-0.00544179	0.170427	0.428423	NA
AC004448.5	466.524	0.000931876	0.0387089	0.741452	0.99969
AC004449.6	0.262965	0.00241641	0.159011	0.707222	NA
AC004471.10	0.298688	-0.00334544	0.161434	0.60957	NA
AC004485.3	240.701	-0.000849101	0.0368203	0.751048	0.99969
AC004510.3	0.557277	0.00435862	0.165591	0.514116	NA
AC004535.2	0.402495	0.00344544	0.161996	0.599074	NA
AC004538.3	2657.11	-0.000897673	0.0187849	0.494005	0.99969
AC004540.4	18.3566	0.0272761	0.236135	0.0649657	0.865919
AC004540.5	14.5116	0.00420117	0.0890994	0.506049	0.99969
AC004543.2	1.24188	0.00270379	0.15525	0.684511	NA
AC004549.6	44.8063	0.0031989	0.0739975	0.552842	0.99969
AC004556.1	11.8304	-0.00441958	0.0960579	0.508474	0.99969
AC004623.2	1.77691	-0.000909979	0.135031	0.896145	NA
AC004691.5	0.991806	0.00617443	0.15405	0.420672	NA
AC004702.2	605.556	0.00306271	0.0629727	0.499412	0.99969
AC004754.3	17.7511	0.00468918	0.074073	0.367776	0.99969
AC004775.5	0.883782	0.005762	0.172623	0.404107	NA
AC004791.2	1.51524	0.00392697	0.122691	0.593402	NA
AC004840.8	1.65684	0.00226382	0.120779	0.751226	NA
AC004862.6	2.40078	0.00189701	0.124302	0.789861	NA
AC004869.2	0.806531	-0.00245021	0.157566	0.706436	NA
AC004870.3	2.00922	-0.000565194	0.144232	0.933373	NA
AC004893.10	0.325661	0.00268826	0.159702	0.677399	NA
AC004893.11	262.106	-0.00362111	0.0601573	0.38561	0.99969
AC004895.4	5.89399	-0.010947	0.149269	0.231504	0.99969
AC004901.1	28.2798	0.00467324	0.0760684	0.384538	0.99969
AC004920.3	0.271783	-0.003115	0.160731	0.632838	NA
AC004924.1	0.271783	-0.003115	0.160731	0.632838	NA
AC004941.3	1.13954	0.00660916	0.17758	0.349146	NA
AC004947.2	0.262965	0.00241641	0.159011	0.707222	NA
AC004951.5	6.11685	-0.00122613	0.117158	0.861779	0.99969
AC004951.6	6.88644	-0.00410732	0.106643	0.561573	0.99969
AC004967.7	127.004	-0.0032247	0.0628152	0.472771	0.99969
AC004980.7	465.48	-0.00143783	0.0398157	0.610991	0.99969
AC004980.9	7.15874	0.0035718	0.0991707	0.598577	0.99969
AC004985.12	1.84957	0.0038696	0.162108	0.562096	NA
AC004987.9	0.298688	-0.00334544	0.161434	0.60957	NA
AC005008.2	1.19216	0.00238482	0.157058	0.71429	NA
AC005009.2	0.543566	-0.00516165	0.168989	0.449443	NA
AC005013.5	0.40498	0.000817608	0.155875	0.897536	NA
AC005014.5	0.400571	0.00343394	0.161957	0.600211	NA
AC005027.3	17.289	-0.0729567	0.446193	NA	NA
AC005037.3	146.256	-0.475424	0.73412	0.00106848	0.156229
AC005042.4	308.478	-0.0303548	0.169934	0.032696	0.720366
AC005042.5	462.051	0.00177547	0.0325653	0.404751	0.99969
AC005062.2	2662.88	-0.00241151	0.0282171	0.18972	0.99969
AC005076.5	16.3936	-0.00279054	0.0932646	0.668487	0.99969
AC005077.14	2.79115	0.0125725	0.212962	0.14836	NA
AC005077.7	2.15503	0.00980613	0.16405	0.262939	NA
AC005077.8	0.837183	0.0056008	0.171735	0.415508	NA
AC005077.9	0.538177	0.00426832	0.165198	0.522046	NA
AC005082.12	3.36537	-0.00355852	0.125958	0.626795	NA
AC005102.1	21.0109	0.018329	0.178203	0.114487	0.982032
AC005104.3	9.84115	3.49241e-05	0.0723778	0.994864	0.99969
AC005150.1	4.4594	0.00669501	0.13923	0.400705	NA
AC005152.3	25.0166	-0.00060798	0.0756806	0.913876	0.99969
AC005154.6	168.531	-0.00173745	0.0511135	0.643617	0.99969
AC005160.3	1.37981	0.00334153	0.155279	0.623193	NA
AC005162.5	0.530503	-0.00509053	0.168634	0.454932	NA
AC005176.2	0.525929	0.00420762	0.164938	0.527433	NA
AC005224.2	0.525929	0.00420762	0.164938	0.527433	NA
AC005229.5	0.271783	-0.003115	0.160731	0.632838	NA
AC005237.4	27.248	-0.00426724	0.0774119	0.440402	0.99969
AC005251.3	0.431348	-0.00181222	0.156968	0.77757	NA
AC005253.4	37.7222	0.0126867	0.130358	0.158997	0.99969
AC005255.3	1.42459	0.000131548	0.148229	0.98416	NA
AC005255.5	0.262965	0.00241641	0.159011	0.707222	NA
AC005255.6	0.262965	0.00241641	0.159011	0.707222	NA
AC005256.1	0.525929	0.00420762	0.164938	0.527433	NA
AC005262.2	5.63509	-0.00237032	0.0822667	0.691215	0.99969
AC005262.4	1.33687	-0.000818234	0.153061	0.899379	NA
AC005264.2	0.667373	-0.00167455	0.155997	0.794769	NA
AC005276.1	524.952	0.0188731	0.142173	0.0734067	0.894301
AC005281.1	15.7902	-0.00199324	0.0704213	0.703516	0.99969
AC005281.2	14.6002	0.000763159	0.0716042	0.886967	0.99969
AC005307.1	0.262965	0.00241641	0.159011	0.707222	NA
AC005307.3	390.419	0.00527052	0.0630299	0.204412	0.99969
AC005324.6	0.797712	0.00093913	0.154618	0.883598	NA
AC005329.7	0.268517	-0.00308582	0.160647	0.635831	NA
AC005336.5	0.269088	0.00245246	0.159101	0.703213	NA
AC005355.1	161.264	0.0505214	0.235001	0.0205719	0.620815
AC005358.3	2.67692	0.00109041	0.120078	0.87716	NA
AC005363.11	0.325661	0.00268826	0.159702	0.677399	NA
AC005387.3	1.95563	-0.00313675	0.118155	0.663509	NA
AC005392.13	0.546853	0.00170973	0.156768	0.789628	NA
AC005394.1	2.39065	0.000129601	0.121909	0.9853	NA
AC005477.1	0.262965	0.00241641	0.159011	0.707222	NA
AC005487.2	2.13589	0.00741837	0.160219	0.351551	NA
AC005498.1	0.279061	0.00251759	0.15926	0.696022	NA
AC005522.7	0.859027	0.00108585	0.146436	0.871775	NA
AC005523.2	12.0244	-0.00676813	0.0978475	0.319937	0.99969
AC005523.3	14.1209	0.0049223	0.089165	0.434783	0.99969
AC005532.5	39.5888	0.00212523	0.0601447	0.632938	0.99969
AC005534.8	0.875575	0.0041896	0.154948	0.551679	NA
AC005537.2	1335.85	0.00133211	0.0339399	0.568931	0.99969
AC005538.3	1.45431	-0.00222696	0.155629	0.733634	NA
AC005550.3	0.418591	0.00354188	0.162334	0.589605	NA
AC005562.1	190.61	0.00170379	0.0441728	0.589144	0.99969
AC005578.3	1.18334	0.00675059	0.178451	0.340748	NA
AC005592.1	118.969	-0.0886793	0.331881	0.0113078	0.503483
AC005592.2	411.461	0.0163379	0.123261	0.0712662	0.888162
AC005593.2	9.62439	0.00206359	0.0888422	0.743544	0.99969
AC005597.1	0.279061	0.00251759	0.15926	0.696022	NA
AC005606.14	7.56876	0.00384544	0.106453	0.585327	0.99969
AC005606.15	31.0547	0.0128159	0.131107	0.157235	0.99969
AC005609.16	2.24553	0.00914952	0.182065	0.257252	NA
AC005614.5	117.29	0.000327835	0.0445945	0.922571	0.99969
AC005616.1	0.534748	-0.000668788	0.155188	0.916388	NA
AC005618.6	0.262965	0.00241641	0.159011	0.707222	NA
AC005624.2	4.21983	0.0065732	0.126744	0.402715	NA
AC005682.5	80.9808	0.00242629	0.051361	0.504887	0.99969
AC005682.6	44.7549	0.000617059	0.0716443	0.908591	0.99969
AC005682.7	11.3273	0.00570718	0.1464	0.456075	0.99969
AC005703.3	0.806531	-0.00245021	0.157566	0.706436	NA
AC005740.5	5.06871	-0.000568394	0.0874529	0.927378	0.99969
AC005754.7	3.38622	0.00395484	0.114838	0.585744	NA
AC005758.1	0.929195	0.0015061	0.155255	0.815278	NA
AC005772.2	4.10246	0.00173624	0.0974652	0.793983	NA
AC005775.2	7.6755	0.00378518	0.0893863	0.550401	0.99969
AC005779.2	42.9117	0.00217564	0.050571	0.548159	0.99969
AC005780.1	56.5157	2.76647e-05	0.0306072	0.990107	0.99969
AC005785.2	1.12091	0.00199358	0.153655	0.762039	NA
AC005786.7	4.94365	0.00299411	0.100576	0.659986	NA
AC005795.1	3.20044	0.00845283	0.132328	0.309811	NA
AC005808.3	7.37923	0.00351314	0.0885524	0.576831	0.99969
AC005822.1	0.932256	0.00151714	0.155272	0.813969	NA
AC005863.1	1.21614	0.00123367	0.141078	0.857712	NA
AC005863.2	4.55287	0.0046458	0.129639	0.536129	NA
AC005901.1	0.407675	-0.00428032	0.164909	0.521943	NA
AC005915.1	0.262965	0.00241641	0.159011	0.707222	NA
AC005932.1	0.704075	0.00308384	0.15413	0.649261	NA
AC005943.2	44.5775	0.0066625	0.0825898	0.240432	0.99969
AC005944.2	0.896063	-0.0068116	0.178279	0.338861	NA
AC005954.4	0.280826	-0.000356814	0.155589	0.955104	NA
AC006007.1	0.262965	0.00241641	0.159011	0.707222	NA
AC006011.4	2.12031	0.00391055	0.130274	0.596072	NA
AC006014.7	1.82126	0.00189124	0.138418	0.786995	NA
AC006014.8	2.79414	0.00698668	0.166151	0.361187	NA
AC006026.9	0.699095	0.000546324	0.149127	0.934087	NA
AC006041.1	6.69746	0.0172645	0.252823	NA	NA
AC006050.2	308.657	-0.00208436	0.0454712	0.512755	0.99969
AC006116.12	0.302361	0.00255785	0.159361	0.691599	NA
AC006116.15	13.7359	0.000171602	0.0685219	0.973561	0.99969
AC006116.17	2.12105	0.0124456	0.192513	0.180991	NA
AC006116.20	60.3631	-0.00577915	0.0882524	0.35105	0.99969
AC006116.21	90.964	-0.00435151	0.0616333	0.295712	0.99969
AC006116.24	2.6489	-0.00382546	0.113553	0.596096	NA
AC006116.27	4.47777	0.00351709	0.108773	0.619447	NA
AC006126.3	24.7098	-0.00164676	0.0502792	0.656221	0.99969
AC006126.4	0.262965	0.00241641	0.159011	0.707222	NA
AC006130.3	116.67	0.00214128	0.037395	0.382879	0.99969
AC006133.7	0.269088	0.00245246	0.159101	0.703213	NA
AC006153.3	14.3233	-0.00261597	0.0971175	0.694742	0.99969
AC006159.4	0.803836	0.000965618	0.154638	0.880364	NA
AC006159.5	0.262965	0.00241641	0.159011	0.707222	NA
AC006160.5	126.602	-0.0240958	0.135619	0.0302276	0.697618
AC006196.1	9.48006	-0.0250366	0.2463	0.0693968	0.882194
AC006227.1	8.9651	0.00655413	0.114557	0.386931	0.99969
AC006262.4	0.538177	0.00426832	0.165198	0.522046	NA
AC006262.5	0.262965	0.00241641	0.159011	0.707222	NA
AC006272.1	12.384	-0.000360076	0.073225	0.947574	0.99969
AC006272.2	2.08951	0.00472886	0.14527	0.523664	NA
AC006277.2	446.497	-0.00131352	0.036838	0.612433	0.99969
AC006277.3	19.2921	-0.00361616	0.110912	0.612579	0.99969
AC006296.1	160.306	0.000606019	0.0324915	0.796197	0.99969
AC006296.2	2.14476	-0.00301497	0.157599	0.649331	NA
AC006328.4	1.21588	0.00683984	0.179007	0.335558	NA
AC006335.2	0.262965	0.00241641	0.159011	0.707222	NA
AC006369.2	91.1213	-0.00181803	0.0681804	0.721099	0.99969
AC006369.3	6.14338	0.00232134	0.128568	0.74555	0.99969
AC006372.4	7.7706	0.0146382	0.162831	0.156767	0.99969
AC006372.6	0.672721	0.00493042	0.168257	0.466322	NA
AC006373.1	1.73609	0.00155078	0.146768	0.818611	NA
AC006378.2	30.8706	-0.000918172	0.0795454	0.875048	0.99969
AC006380.3	1.20021	0.00256319	0.155181	0.69895	NA
AC006386.1	3.40461	0.00617622	0.135665	0.430834	NA
AC006449.2	0.856164	-0.00212725	0.156576	0.742925	NA
AC006458.3	0.271783	-0.003115	0.160731	0.632838	NA
AC006460.2	81.8401	0.00603281	0.0911464	0.344771	0.99969
AC006486.9	32.9636	-0.00488436	0.0806547	0.392441	0.99969
AC006499.5	6.25702	-0.00918275	0.149027	0.288191	0.99969
AC006499.6	0.837183	0.0056008	0.171735	0.415508	NA
AC006499.7	2.98602	0.00337468	0.157436	0.615945	NA
AC006538.1	0.815349	-0.00649748	0.17637	0.357545	NA
AC006538.4	52.1717	-0.0013246	0.0505655	0.725499	0.99969
AC006547.13	0.839768	-0.000483733	0.153805	0.93995	NA
AC006547.15	0.720952	0.00512552	0.169232	0.45096	NA
AC006547.8	1.23995	0.00688508	0.17929	0.33296	NA
AC006548.28	9.97684	0.00819803	0.139859	0.326107	0.99969
AC006946.15	9.08376	0.00659508	0.0966561	0.327239	0.99969
AC006946.16	0.271783	-0.003115	0.160731	0.632838	NA
AC006960.7	212.974	-0.00536359	0.0664511	0.226511	0.99969
AC006994.2	20.6965	-0.000275876	0.0807794	0.962763	0.99969
AC007003.1	17.9631	-0.00158686	0.0727494	0.769521	0.99969
AC007009.1	1.84563	-0.000105214	0.134825	0.987922	NA
AC007036.5	8.77437	-0.00271984	0.115362	0.702953	0.99969
AC007036.6	0.428082	-0.00178486	0.156929	0.780757	NA
AC007038.7	0.838212	-0.00088612	0.154142	0.890403	NA
AC007040.11	329.309	-0.00490302	0.0585161	0.198512	0.99969
AC007040.6	0.561652	-0.00087345	0.155233	0.891144	NA
AC007040.8	3.78834	0.0177442	0.200218	0.119561	NA
AC007041.2	1.20134	0.00264157	0.154294	0.692436	NA
AC007050.18	0.80576	0.000973783	0.154645	0.879368	NA
AC007091.1	797.914	-0.000335385	0.0199903	0.811524	0.99969
AC007098.1	1.33858	0.000272002	0.148864	0.967157	NA
AC007099.2	8.81598	0.00587483	0.107838	0.419038	0.99969
AC007106.1	2.16481	0.00544877	0.143151	0.475018	NA
AC007128.1	24.3067	0.0138803	0.166996	0.170734	0.99969
AC007131.1	7.81319	0.0126024	0.156664	0.193064	0.99969
AC007131.2	21.4268	-0.00160151	0.0676417	0.75207	0.99969
AC007163.6	21.0607	-0.006999	0.109124	0.345225	0.99969
AC007179.1	0.267374	-0.000356814	0.155589	0.955104	NA
AC007182.6	0.398856	0.000783586	0.155855	0.901754	NA
AC007192.4	60.303	0.00157637	0.0533033	0.690987	0.99969
AC007192.6	11.1637	0.00658707	0.123334	0.398472	0.99969
AC007193.10	4.2134	-0.00170559	0.0995511	0.799531	NA
AC007193.6	26.566	0.00876767	0.11512	0.26326	0.99969
AC007193.8	5.60027	-0.000733872	0.0798912	0.900328	0.99969
AC007204.2	7672.4	0.00285603	0.0354279	0.202106	0.99969
AC007228.11	119.825	-0.00105158	0.0327782	0.647274	0.99969
AC007228.5	25.0948	-0.00409878	0.0646447	0.360639	0.99969
AC007228.9	2.25673	0.00195905	0.134428	0.781585	NA
AC007238.1	0.408619	0.00348253	0.162125	0.595419	NA
AC007246.3	5964.7	0.00101397	0.0206822	0.471418	0.99969
AC007248.7	0.262965	0.00241641	0.159011	0.707222	NA
AC007249.3	0.271783	-0.003115	0.160731	0.632838	NA
AC007250.4	0.788894	0.00542538	0.170791	0.428271	NA
AC007251.2	1.19139	0.00677278	0.178589	0.33945	NA
AC007255.8	1385.67	0.000829843	0.0291031	0.683276	0.99969
AC007271.3	2.7871	-0.00691523	0.163042	0.369925	NA
AC007277.3	144.388	0.00241711	0.0477131	0.465041	0.99969
AC007278.3	0.262965	0.00241641	0.159011	0.707222	NA
AC007285.6	45.9049	-0.00270586	0.0617277	0.546828	0.99969
AC007285.7	7.35647	-0.00523666	0.116533	0.482368	0.99969
AC007292.7	1.84467	0.0123394	0.20466	0.164781	NA
AC007308.7	4.81496	7.53298e-05	0.0888265	0.990454	NA
AC007317.1	3.41242	0.000522434	0.109084	0.939778	NA
AC007318.5	3.25323	0.0178341	0.210003	0.11505	NA
AC007319.1	130.83	0.0102309	0.100199	0.141052	0.99969
AC007322.3	0.262965	0.00241641	0.159011	0.707222	NA
AC007325.2	1.22388	0.00625759	0.162197	0.403655	NA
AC007325.3	0.403265	-0.0018394	0.157008	0.77441	NA
AC007326.10	0.271783	-0.003115	0.160731	0.632838	NA
AC007349.4	3.82525	0.00671255	0.141625	0.399489	NA
AC007349.7	0.271783	-0.003115	0.160731	0.632838	NA
AC007359.6	1.6029	6.56612e-05	0.147499	0.992122	NA
AC007364.1	45.0386	0.00334923	0.0987868	0.620258	0.99969
AC007365.1	2.96988	0.00273237	0.112218	0.699745	NA
AC007381.2	32.3002	-0.000823955	0.0733384	0.880411	0.99969
AC007381.3	0.793468	-0.00238975	0.157417	0.713111	NA
AC007383.3	54.7245	0.00294733	0.0633304	0.520329	0.99969
AC007386.2	5.83978	-0.0262964	0.285316	0.0513775	0.830299
AC007386.4	22.1049	0.0171814	0.162561	0.119416	0.985695
AC007392.3	2762.91	3.5762e-05	0.0197552	0.979637	0.99969
AC007403.2	931.274	-0.000673783	0.0178473	0.594116	0.99969
AC007405.4	42.5656	-0.00445608	0.0641908	0.308353	0.99969
AC007405.6	136.444	-0.000300908	0.0391503	0.918072	0.99969
AC007422.1	25.1605	-0.0192644	0.173186	0.103024	0.963601
AC007463.2	22855.4	0.000233578	0.0157229	0.840529	0.99969
AC007556.3	1.21421	-0.00400825	0.16286	0.548809	NA
AC007562.1	2.46124	-0.0134179	0.185005	0.173788	NA
AC007563.3	0.690747	0.00257344	0.158599	0.691536	NA
AC007563.5	1008.92	0.000326095	0.0192888	0.810572	0.99969
AC007566.10	131.691	0.00284513	0.0611535	0.519588	0.99969
AC007568.1	6.03073	0.00125109	0.0905568	0.844428	0.99969
AC007620.3	0.325661	0.00268826	0.159702	0.677399	NA
AC007652.1	1.85839	0.0015614	0.1539	0.810474	NA
AC007679.1	0.421127	-0.00436812	0.165283	0.51428	NA
AC007679.3	1.23233	-0.000138509	0.150639	0.983102	NA
AC007682.1	558.804	0.000565818	0.0224383	0.716392	0.99969
AC007740.1	0.802489	0.00305807	0.160029	0.639931	NA
AC007743.1	0.271783	-0.003115	0.160731	0.632838	NA
AC007750.5	1.32707	0.00714736	0.180956	0.31831	NA
AC007773.2	26.2684	0.000401835	0.0601089	0.930178	0.99969
AC007787.3	0.262965	0.00241641	0.159011	0.707222	NA
AC007792.1	0.262965	0.00241641	0.159011	0.707222	NA
AC007795.1	0.534748	-0.000668788	0.155188	0.916388	NA
AC007796.1	7.65123	0.000868122	0.0979482	0.896047	0.99969
AC007879.1	36.2107	-0.0484988	0.276467	0.0288206	0.685601
AC007879.2	109.169	-0.00187111	0.0697965	0.719097	0.99969
AC007879.3	6.46762	-0.00660287	0.131848	0.404326	0.99969
AC007879.5	212.526	0.0062337	0.0675438	0.161941	0.99969
AC007880.1	0.824617	0.000736274	0.154255	0.908629	NA
AC007906.1	1.94843	0.00354478	0.1205	0.62647	NA
AC007919.18	0.28197	-0.00320308	0.160992	0.623868	NA
AC007948.1	0.534748	-0.000668788	0.155188	0.916388	NA
AC007950.1	98.8467	0.00761877	0.109013	0.306739	0.99969
AC007952.4	2.3035	-0.00445215	0.132491	0.551313	NA
AC007966.1	216.906	-0.0302017	0.179925	0.0394051	0.764657
AC007967.3	0.262965	0.00241641	0.159011	0.707222	NA
AC007969.5	21.404	0.000240736	0.0621718	0.959486	0.99969
AC008060.7	2.31352	0.000349052	0.112469	0.960032	NA
AC008060.8	24.2764	0.0567789	0.333548	0.0228168	0.638558
AC008067.2	3.98781	-0.00171195	0.117178	0.808687	NA
AC008069.1	3.86667	0.00309102	0.129942	0.669762	NA
AC008069.2	4.24918	0.0172794	0.232	0.101342	NA
AC008072.1	0.269088	0.00245246	0.159101	0.703213	NA
AC008073.7	190.788	-0.00533261	0.0867022	0.383336	0.99969
AC008074.1	6.38488	0.000853442	0.0823739	0.886711	0.99969
AC008074.3	1.63539	-0.00119151	0.128812	0.865837	NA
AC008074.4	1.39049	-0.00411492	0.148304	0.567716	NA
AC008079.9	7.49305	0.11657	0.638451	0.00517039	0.363705
AC008103.3	20.9769	0.0304516	0.228129	0.0559695	0.831589
AC008132.13	2.08994	-0.00500792	0.136333	0.508522	NA
AC008132.15	0.667373	-0.00167455	0.155997	0.794769	NA
AC008154.4	0.262965	0.00241641	0.159011	0.707222	NA
AC008154.5	3.05643	-0.00271538	0.142629	0.69948	NA
AC008155.1	1.1508	0.00113672	0.132491	0.871314	NA
AC008163.4	5.92009	-0.00347037	0.115563	0.630418	0.99969
AC008265.2	0.269088	0.00245246	0.159101	0.703213	NA
AC008268.2	10.2485	-0.00348093	0.0864502	0.573275	0.99969
AC008269.2	6.37421	0.00306166	0.096053	0.644776	0.99969
AC008271.1	21.5535	0.00300982	0.059414	0.47727	0.99969
AC008277.1	0.269088	0.00245246	0.159101	0.703213	NA
AC008278.2	0.538953	-0.00289771	0.159341	0.657114	NA
AC008278.3	2.47381	0.00676706	0.131219	0.394513	NA
AC008281.1	0.271783	-0.003115	0.160731	0.632838	NA
AC008440.10	0.271783	-0.003115	0.160731	0.632838	NA
AC008440.5	15.7811	-0.00411382	0.0855969	0.500797	0.99969
AC008592.3	3.23941	0.00908286	0.132874	0.283316	NA
AC008592.4	92.9405	-0.00352022	0.0729474	0.504686	0.99969
AC008592.5	177.021	0.0563071	0.273949	0.0217891	0.630952
AC008592.8	0.441891	0.00367461	0.162816	0.576763	NA
AC008686.1	11.3347	-0.000220961	0.063342	0.963456	0.99969
AC008691.1	0.532053	0.00423807	0.165068	0.524724	NA
AC008694.3	0.797304	0.00101737	0.154743	0.874003	NA
AC008697.1	99.6159	-0.00512588	0.0726441	0.306808	0.99969
AC008703.1	237.832	0.000815967	0.0477195	0.820465	0.99969
AC008753.3	468.942	-0.000597681	0.0202775	0.670905	0.99969
AC008753.4	1.74218	-0.00133586	0.146509	0.84306	NA
AC008753.6	1.78544	-0.00080469	0.124266	0.909122	NA
AC008781.7	17.7948	-0.00422054	0.0860135	0.491282	0.99969
AC008834.1	733.77	0.00449228	0.0522841	0.180228	0.99969
AC008937.2	1.01857	-0.00291098	0.157762	0.65913	NA
AC008937.3	0.660842	-0.0016364	0.15594	0.799253	NA
AC008940.1	33162.3	0.000139253	0.0202557	0.922621	0.99969
AC008984.2	7.40014	-0.000506651	0.084777	0.933926	0.99969
AC008984.7	0.703702	0.000420224	0.15442	0.947585	NA
AC008991.1	0.28197	-0.00320308	0.160992	0.623868	NA
AC009005.2	16.0291	0.00135231	0.0792958	0.816247	0.99969
AC009052.12	6.2941	0.0259996	0.287251	0.050469	0.827724
AC009060.2	3.60167	0.00109301	0.127292	0.876876	NA
AC009065.4	4.03913	-0.00413156	0.115906	0.571247	NA
AC009091.1	0.262965	0.00241641	0.159011	0.707222	NA
AC009110.1	11.579	0.00511248	0.113327	0.487488	0.99969
AC009120.3	0.325661	0.00268826	0.159702	0.677399	NA
AC009120.4	897.316	-0.00120215	0.0206504	0.393477	0.99969
AC009120.5	0.325661	0.00268826	0.159702	0.677399	NA
AC009120.6	25.5852	3.5483e-05	0.0818078	0.995252	0.99969
AC009133.15	0.754065	0.00276649	0.159136	0.670661	NA
AC009133.17	3.33954	0.000509198	0.0939783	0.937591	NA
AC009133.22	8.63842	0.00663042	0.0998184	0.338257	0.99969
AC009133.23	72.5898	-0.000256872	0.0488092	0.944909	0.99969
AC009133.24	64.4624	-0.00678	0.0731438	0.16485	0.99969
AC009158.1	2.92249	0.00438065	0.150131	0.544359	NA
AC009227.2	35.812	-0.00694061	0.102799	0.328199	0.99969
AC009229.5	1.65076	0.000177181	0.126708	0.979887	NA
AC009229.6	0.269088	0.00245246	0.159101	0.703213	NA
AC009236.2	0.930382	0.00591808	0.1735	0.393362	NA
AC009237.6	0.525929	0.00420762	0.164938	0.527433	NA
AC009237.8	3.35568	0.0745588	0.497768	0.0102279	NA
AC009238.6	0.839559	-0.00253491	0.157756	0.697203	NA
AC009238.7	0.262965	0.00241641	0.159011	0.707222	NA
AC009262.2	2.96459	0.00337756	0.12894	0.64328	NA
AC009264.1	469.943	0.0055164	0.0546377	0.117711	0.982032
AC009276.4	1.08659	0.00058666	0.142662	0.931282	NA
AC009299.2	26.152	0.0143794	0.13065	0.119829	0.985759
AC009302.2	13.7034	-0.00337874	0.0820528	0.568297	0.99969
AC009303.1	33.9916	0.00228496	0.062199	0.618877	0.99969
AC009303.2	0.269088	0.00245246	0.159101	0.703213	NA
AC009312.1	19.7931	0.00101723	0.0628694	0.83089	0.99969
AC009313.1	2.39657	0.00324251	0.147546	0.644098	NA
AC009336.19	2.1913	0.00242248	0.125984	0.735478	NA
AC009365.4	1.98939	-0.00997445	0.200065	0.200662	NA
AC009403.2	53.2547	0.0125557	0.118563	0.132002	0.998832
AC009404.2	1.68931	0.00884732	0.174034	0.279952	NA
AC009410.1	556.616	0.00150094	0.0290905	0.432102	0.99969
AC009413.2	1.87619	-0.00570566	0.159819	0.438672	NA
AC009414.1	17.3981	0.00165744	0.0662735	0.738667	0.99969
AC009473.1	2.84161	0.0130969	0.215934	0.139919	NA
AC009474.1	0.262965	0.00241641	0.159011	0.707222	NA
AC009478.1	491.599	-0.000640604	0.0457275	0.852554	0.99969
AC009487.6	2.91968	-0.00840019	0.151227	0.317632	NA
AC009491.2	1.06526	0.00270652	0.147048	0.695974	NA
AC009495.2	3.83932	-0.0415685	0.377867	0.0217697	NA
AC009495.4	16.3861	-0.0334166	0.243907	0.0491749	0.82538
AC009500.2	37.4657	-0.0058101	0.0767026	0.270382	0.99969
AC009501.4	2.31857	0.00392998	0.140273	0.590673	NA
AC009502.1	5.44972	0.0159126	0.194252	0.138514	0.99969
AC009502.4	369.225	0.0274298	0.188454	0.0560714	0.831589
AC009506.1	50.9334	-0.0130691	0.131427	0.151463	0.99969
AC009518.4	145.771	-0.0118705	0.0978332	0.0848824	0.91475
AC009531.2	0.262965	0.00241641	0.159011	0.707222	NA
AC009542.2	0.262965	0.00241641	0.159011	0.707222	NA
AC009784.3	613.945	-5.34377e-05	0.019478	0.969159	0.99969
AC009878.2	205.403	0.00328442	0.0539848	0.372183	0.99969
AC009892.10	0.532053	0.00423807	0.165068	0.524724	NA
AC009945.4	0.530503	-0.00509053	0.168634	0.454932	NA
AC009947.5	0.262965	0.00241641	0.159011	0.707222	NA
AC009948.5	109.841	-0.0571761	0.23694	0.0151275	0.558452
AC009950.2	17.5159	-0.00463521	0.097497	0.492801	0.99969
AC009960.4	0.525929	0.00420762	0.164938	0.527433	NA
AC009961.3	192.625	-0.000816082	0.0344413	0.742122	0.99969
AC009963.4	0.271783	-0.003115	0.160731	0.632838	NA
AC009965.1	0.663129	-0.00580622	0.17239	0.402495	NA
AC009965.2	15.4951	-0.00513754	0.109958	0.479914	0.99969
AC009969.1	5.63817	-0.00264833	0.104237	0.701057	0.99969
AC009970.1	0.271783	-0.003115	0.160731	0.632838	NA
AC010084.1	3.76608	0.000253123	0.11496	0.971128	NA
AC010086.1	2.00323	0.00295796	0.138405	0.6791	NA
AC010091.1	1179.85	7.35465e-05	0.021661	0.961784	0.99969
AC010095.7	0.262965	0.00241641	0.159011	0.707222	NA
AC010096.1	9.09014	0.00216723	0.0771472	0.702304	0.99969
AC010096.2	1.20767	-0.00450961	0.160593	0.515747	NA
AC010105.1	9.23513	0.00735971	0.129293	0.360434	0.99969
AC010127.3	1392.66	0.000110045	0.0206714	0.94006	0.99969
AC010132.10	26.7605	-0.00179714	0.05317	0.646684	0.99969
AC010136.2	6.11553	-0.00137023	0.125025	0.846499	0.99969
AC010145.4	7.12282	0.00452221	0.108727	0.528484	0.99969
AC010146.1	13.3206	0.00786869	0.11933	0.31928	0.99969
AC010146.2	0.262965	0.00241641	0.159011	0.707222	NA
AC010148.1	25.6383	-0.000354206	0.0820255	0.95272	0.99969
AC010149.4	354.619	-0.00049627	0.0279822	0.803187	0.99969
AC010154.2	0.262965	0.00241641	0.159011	0.707222	NA
AC010226.4	62.1544	0.0054303	0.0783019	0.319705	0.99969
AC010468.1	9.95247	0.0016435	0.0808143	0.780576	0.99969
AC010468.3	2.93703	-0.00122788	0.120619	0.861999	NA
AC010504.2	43.1069	0.00535893	0.0829331	0.358599	0.99969
AC010524.2	60.9693	-0.00999012	0.10987	0.189775	0.99969
AC010547.9	306.629	-0.00589466	0.0826675	0.306196	0.99969
AC010642.1	137.761	-0.00488066	0.0753974	0.35617	0.99969
AC010646.3	2.84673	0.00244854	0.100497	0.717838	NA
AC010649.1	12.3764	-0.000208019	0.0715775	0.969127	0.99969
AC010729.1	1.58661	0.00335486	0.160095	0.611917	NA
AC010731.4	0.411687	0.000878661	0.155907	0.889987	NA
AC010733.5	1.49575	-0.00381118	0.156174	0.580261	NA
AC010744.1	5.61592	0.000586452	0.0938285	0.928092	0.99969
AC010745.2	0.670435	-0.00189958	0.151178	0.775544	NA
AC010745.4	0.262965	0.00241641	0.159011	0.707222	NA
AC010746.3	0.262965	0.00241641	0.159011	0.707222	NA
AC010761.10	1.16751	0.00273719	0.145384	0.694742	NA
AC010761.6	6.91827	-0.00335529	0.0887066	0.594603	0.99969
AC010761.8	0.806123	-0.00238454	0.157375	0.71374	NA
AC010872.1	1.32098	-0.00093736	0.149662	0.887225	NA
AC010878.3	1.65061	-0.000856663	0.136618	0.901809	NA
AC010880.1	5.62448	0.00681222	0.140082	0.394232	0.99969
AC010883.5	2.42008	0.00134693	0.143497	0.843721	NA
AC010884.1	10.2786	0.00212415	0.0798275	0.715754	0.99969
AC010894.3	11.0835	-0.0010825	0.090256	0.864875	0.99969
AC010907.5	0.269088	0.00245246	0.159101	0.703213	NA
AC010967.2	203.627	0.000481515	0.034948	0.851029	0.99969
AC010969.1	0.814002	-0.00437459	0.164809	0.515117	NA
AC010971.1	1.13219	-0.000574161	0.151454	0.929838	NA
AC010974.3	1.90233	-0.00460653	0.133529	0.539108	NA
AC010976.2	2.48161	-0.00143072	0.131154	0.839212	NA
AC010980.2	2.12671	0.00712802	0.159947	0.36481	NA
AC010983.1	5.69914	0.0075226	0.151602	0.354893	0.99969
AC010987.5	326.37	-0.000771813	0.0356444	0.765543	0.99969
AC010987.6	39.8526	0.0207061	0.166851	0.0847657	0.91475
AC011043.1	20.3866	-0.000775359	0.151339	NA	NA
AC011043.2	0.990057	-0.000221712	0.153071	0.972554	NA
AC011193.1	0.262965	0.00241641	0.159011	0.707222	NA
AC011225.1	46.4325	0.00223737	0.0588382	0.605013	0.99969
AC011239.1	3.99675	-0.000240474	0.104661	0.971879	NA
AC011286.1	1.41003	-0.00546439	0.162716	0.447148	NA
AC011288.2	1847.16	-0.00423139	0.0500212	0.185471	0.99969
AC011290.4	4.20229	0.0020845	0.0908429	0.744578	NA
AC011294.3	5.02502	0.0287722	0.258401	0.0575303	0.837116
AC011298.2	0.262965	0.00241641	0.159011	0.707222	NA
AC011306.1	0.298688	-0.00334544	0.161434	0.60957	NA
AC011322.1	0.271783	-0.003115	0.160731	0.632838	NA
AC011330.13	0.534748	-0.000668788	0.155188	0.916388	NA
AC011330.5	7.37433	0.00528588	0.109189	0.466761	0.99969
AC011343.1	49.4215	0.000120021	0.0702558	0.981902	0.99969
AC011513.3	12.2573	0.000303567	0.0742341	0.956286	0.99969
AC011513.4	4.08474	0.00490925	0.11164	0.501022	NA
AC011518.2	0.262965	0.00241641	0.159011	0.707222	NA
AC011523.2	3.53535	-0.00425297	0.107787	0.550399	NA
AC011524.1	6.38129	0.00364039	0.133895	0.618763	0.99969
AC011525.2	0.534748	-0.000668788	0.155188	0.916388	NA
AC011530.4	55.8813	0.000625718	0.042255	0.843045	0.99969
AC011551.3	0.865157	-0.00104413	0.137344	0.880441	NA
AC011648.1	0.262965	0.00241641	0.159011	0.707222	NA
AC011718.2	2.36207	0.00505273	0.126998	0.504595	NA
AC011737.2	0.825591	0.00137487	0.147305	0.838054	NA
AC011738.4	19.8546	0.011572	0.128956	0.18793	0.99969
AC011742.3	9.51536	0.00875071	0.111573	0.253168	0.99969
AC011747.3	2.02825	-0.00522804	0.146232	0.48748	NA
AC011747.4	3.78998	0.00438144	0.147329	0.547793	NA
AC011747.6	62.949	-0.000426994	0.0541641	0.917757	0.99969
AC011752.1	1.44982	-0.0121275	0.20427	0.167464	NA
AC011754.1	4833.86	0.000720962	0.0189657	0.585389	0.99969
AC011841.1	0.538177	0.00426832	0.165198	0.522046	NA
AC011893.3	0.401143	-0.00423661	0.164726	0.525793	NA
AC011897.2	0.797712	0.00093913	0.154618	0.883598	NA
AC011901.2	11.6637	-0.0333998	0.264033	0.0480427	0.816629
AC011933.2	2.09453	0.00716647	0.138167	0.375269	NA
AC011995.1	497.373	-0.000414075	0.018646	0.752936	0.99969
AC011997.1	218.904	-0.00331386	0.0428297	0.222933	0.99969
AC011998.1	1.78679	-0.00126723	0.147167	0.850441	NA
AC012005.3	4.52648	0.000772213	0.0958835	0.906492	NA
AC012005.4	0.271013	0.00246492	0.159131	0.701833	NA
AC012065.1	2.77611	-0.0105438	0.164118	0.242434	NA
AC012074.2	2.71783	-0.0114307	0.211153	0.160087	NA
AC012075.1	2.95542	0.0238991	0.274555	0.0582619	NA
AC012075.2	0.431919	0.00361692	0.162604	0.582317	NA
AC012078.2	0.262965	0.00241641	0.159011	0.707222	NA
AC012146.7	12.0597	-0.00118388	0.10856	0.864227	0.99969
AC012322.1	11.7342	0.00758374	0.132311	0.351243	0.99969
AC012354.6	0.928424	0.00594167	0.173635	0.391763	NA
AC012354.8	2.30977	-0.00939365	0.169336	0.270345	NA
AC012358.8	38.9563	-0.0023473	0.0785255	0.683004	0.99969
AC012360.4	0.397877	-0.00421461	0.164634	0.527741	NA
AC012360.6	0.701183	6.49951e-05	0.15424	0.991888	NA
AC012363.13	1.19445	0.0077195	0.180276	0.301114	NA
AC012363.4	72.2203	-0.00250303	0.0559732	0.5349	0.99969
AC012365.3	352.154	0.00194485	0.0441646	0.530336	0.99969
AC012370.2	0.793303	0.00302342	0.159918	0.643531	NA
AC012442.5	7.31077	0.00499762	0.0939102	0.447629	0.99969
AC012445.1	1.88517	-1.60858e-06	0.144971	0.999809	NA
AC012456.4	0.269088	0.00245246	0.159101	0.703213	NA
AC012462.1	1.13825	-0.00407096	0.159617	0.551657	NA
AC012462.2	6.77155	-0.000847659	0.111374	0.903067	0.99969
AC012462.3	0.262965	0.00241641	0.159011	0.707222	NA
AC012494.1	2.68745	0.00714473	0.167405	0.351972	NA
AC012499.1	0.676192	-0.00586683	0.172726	0.398335	NA
AC012501.2	131.402	0.000678558	0.0420254	0.828696	0.99969
AC012506.1	14.0008	0.00443153	0.115277	0.545061	0.99969
AC012506.2	33.5674	-0.000533884	0.0576856	0.903451	0.99969
AC012506.3	32.1474	-0.00241584	0.0713061	0.646498	0.99969
AC012506.4	56.7786	-0.0129143	0.109965	0.0979025	0.951515
AC012507.3	0.661821	0.00243135	0.158233	0.70716	NA
AC012512.1	0.262965	0.00241641	0.159011	0.707222	NA
AC012593.1	1144.7	0.00287195	0.0546339	0.453896	0.99969
AC012594.1	1.39589	0.00950515	0.188075	0.236714	NA
AC012668.1	0.325661	0.00268826	0.159702	0.677399	NA
AC012668.2	316.74	-0.00560836	0.0779289	0.299227	0.99969
AC013248.2	0.448032	-0.00453904	0.166032	0.499645	NA
AC013268.3	134.453	0.0011504	0.0530638	0.773556	0.99969
AC013269.3	1.77649	0.00257224	0.124069	0.720353	NA
AC013269.4	2.6512	0.00300219	0.111027	0.671803	NA
AC013269.5	0.839559	-0.00253491	0.157756	0.697203	NA
AC013271.3	16.3854	0.0040098	0.0939444	0.54187	0.99969
AC013401.1	0.929562	0.00594547	0.173656	0.391506	NA
AC013401.2	0.271783	-0.003115	0.160731	0.632838	NA
AC013402.4	0.271783	-0.003115	0.160731	0.632838	NA
AC013404.1	0.525929	0.00420762	0.164938	0.527433	NA
AC013436.6	0.67811	-0.00372316	0.162112	0.574417	NA
AC013439.4	210.566	0.00140205	0.0474915	0.68885	0.99969
AC013448.2	0.269088	0.00245246	0.159101	0.703213	NA
AC013460.1	0.943366	0.00200225	0.146015	0.769763	NA
AC013463.2	577.736	0.00133441	0.0312629	0.52773	0.99969
AC013470.6	4.99381	0.0034139	0.0916989	0.596952	NA
AC013472.4	7.48668	0.0141484	0.157191	0.162357	0.99969
AC013480.2	2.17297	0.00215495	0.13536	0.760739	NA
AC013727.1	1.06104	0.00638056	0.176197	0.363179	NA
AC013727.2	0.403265	-0.0018394	0.157008	0.77441	NA
AC013733.4	2.07686	0.00928115	0.193956	0.226937	NA
AC015688.3	132.77	-0.000596722	0.0481216	0.869988	0.99969
AC015691.13	2075.67	0.00229677	0.03609	0.322395	0.99969
AC015849.13	0.262965	0.00241641	0.159011	0.707222	NA
AC015849.16	45.1275	0.00395022	0.0990063	0.561091	0.99969
AC015849.19	0.807277	0.00105986	0.15478	0.868833	NA
AC015849.2	12.9103	-0.00378029	0.0810389	0.516994	0.99969
AC015922.5	16.1002	-0.00244606	0.0848511	0.688815	0.99969
AC015922.6	269.79	0.00778263	0.106368	0.287995	0.99969
AC015923.1	0.528216	-0.000616652	0.155186	0.922849	NA
AC015933.2	148.261	-0.00760671	0.0821632	0.172394	0.99969
AC015936.3	11.1714	-0.000559579	0.102401	0.934118	0.99969
AC015969.3	0.269088	0.00245246	0.159101	0.703213	NA
AC015971.2	0.71098	0.00508555	0.16903	0.454068	NA
AC015977.5	0.271783	-0.003115	0.160731	0.632838	NA
AC015987.1	2062.14	-0.000956784	0.0211282	0.504846	0.99969
AC016561.1	17.3304	0.00137336	0.0807597	0.815955	0.99969
AC016582.2	204.749	0.000675779	0.0351203	0.791557	0.99969
AC016629.3	0.669292	0.000240889	0.15444	0.969911	NA
AC016644.1	0.405557	0.00346402	0.162061	0.597241	NA
AC016682.1	269.569	0.000866229	0.0384799	0.758271	0.99969
AC016683.5	0.53434	-0.000582753	0.155147	0.927078	NA
AC016697.1	0.271783	-0.003115	0.160731	0.632838	NA
AC016700.2	0.967572	-0.00158321	0.154533	0.807201	NA
AC016700.5	1.53468	0.00620545	0.168161	0.393566	NA
AC016710.1	2.85596	0.00077978	0.107023	0.909774	NA
AC016717.1	4.10755	-0.0188628	0.217674	0.104843	NA
AC016722.4	3.30245	0.0104946	0.153827	0.245726	NA
AC016723.4	547.615	-0.00114297	0.030116	0.57867	0.99969
AC016730.1	57.333	-0.00381179	0.0801048	0.508742	0.99969
AC016732.2	13.185	-0.00182466	0.0599992	0.683605	0.99969
AC016735.1	47.3032	0.0348106	0.212915	0.0408454	0.76904
AC016735.2	270.539	-0.00200294	0.0405318	0.467794	0.99969
AC016738.4	6.83749	0.00286048	0.138466	NA	NA
AC016739.2	6.87676	-0.000409054	0.0868692	0.947476	0.99969
AC016747.3	259.289	0.0191418	0.139722	0.0670113	0.871852
AC016757.3	6.71634	-0.0053675	0.131418	0.483183	0.99969
AC016768.1	54.9283	0.00225143	0.0607736	0.615517	0.99969
AC016831.6	0.934142	-0.00294467	0.158919	0.653407	NA
AC016831.7	97.8454	0.000187796	0.0692695	0.971338	0.99969
AC016903.2	39.8818	0.00293887	0.0767579	0.599974	0.99969
AC016907.3	267.271	-0.00114994	0.036001	0.652529	0.99969
AC016910.1	6.88555	0.0104081	0.12538	0.219434	0.99969
AC016912.3	3.37873	-0.00318079	0.119019	0.659711	NA
AC016995.3	144.666	0.000161307	0.0228091	0.920525	0.99969
AC017002.4	0.695456	-0.00185523	0.150555	0.781149	NA
AC017006.3	2.22308	0.0177669	0.217527	0.111219	NA
AC017048.1	0.279061	0.00251759	0.15926	0.696022	NA
AC017048.2	499.048	0.00403439	0.0598353	0.320166	0.99969
AC017053.1	0.664679	0.00245888	0.158302	0.704116	NA
AC017060.1	720.821	-0.00247782	0.0380006	0.310534	0.99969
AC017074.1	2.26337	-7.22226e-05	0.104734	0.991554	NA
AC017074.2	181.409	-0.0033746	0.0490282	0.29359	0.99969
AC017078.1	0.577749	-0.000778645	0.155089	0.90289	NA
AC017079.3	0.262965	0.00241641	0.159011	0.707222	NA
AC017101.10	63.3096	-0.0019761	0.060478	0.660321	0.99969
AC017104.2	8.61498	0.00863846	0.113671	0.265424	0.99969
AC017104.6	0.269088	0.00245246	0.159101	0.703213	NA
AC018359.1	8100.65	-0.000341962	0.0214203	0.820278	0.99969
AC018462.2	1.39913	0.00473468	0.141312	0.526336	NA
AC018463.4	0.577749	-0.000778645	0.155089	0.90289	NA
AC018647.3	26.3618	0.000860822	0.145321	NA	NA
AC018685.1	10.9254	0.0079247	0.147326	0.338657	0.99969
AC018693.6	0.269088	0.00245246	0.159101	0.703213	NA
AC018717.1	2664.53	0.00098573	0.0197895	0.469264	0.99969
AC018717.2	1.34219	-0.00407141	0.148398	0.571124	NA
AC018731.3	2333.63	-0.000139339	0.0140575	0.899631	0.99969
AC018735.1	12.5148	0.00254717	0.0987774	0.704784	0.99969
AC018737.3	69.4693	0.00425872	0.0637419	0.329878	0.99969
AC018738.2	2.07929	-0.00650901	0.13228	0.410028	NA
AC018755.16	0.824617	0.000736274	0.154255	0.908629	NA
AC018755.17	0.271783	-0.003115	0.160731	0.632838	NA
AC018755.18	1.86468	0.00485776	0.138645	0.518678	NA
AC018799.1	975.455	-0.00610049	0.0564062	0.0972971	0.951515
AC018804.6	1.2086	0.00680013	0.178759	0.337857	NA
AC018804.7	85.6147	2.31598	0.5415	2.69061e-07	0.000605655
AC018816.3	290.05	-0.0524591	0.229001	0.0173388	0.587404
AC018865.5	0.302361	0.00255785	0.159361	0.691599	NA
AC018866.1	1.37646	0.00127037	0.150459	0.847595	NA
AC018890.4	1.21423	-0.000409875	0.131586	0.953278	NA
AC018890.6	2858.65	-0.000798586	0.016448	0.511174	0.99969
AC018892.3	0.262965	0.00241641	0.159011	0.707222	NA
AC018892.9	1.19559	0.00678438	0.178661	0.338774	NA
AC019048.1	123.185	-0.00111646	0.0630208	0.814886	0.99969
AC019055.1	1.08405	0.00644882	0.176606	0.358929	NA
AC019097.7	0.265252	-0.00305647	0.160563	0.638851	NA
AC019109.1	0.808818	-0.00647107	0.176212	0.359164	NA
AC019117.1	273.552	0.0032637	0.05594	0.398482	0.99969
AC019117.2	7.60914	-0.00141538	0.110539	0.839047	0.99969
AC019118.3	0.808822	0.00119712	0.147226	0.858452	NA
AC019181.2	2.28202	-0.0032729	0.158489	0.623061	NA
AC019185.4	0.325661	0.00268826	0.159702	0.677399	NA
AC019186.1	2.01473	0.00529166	0.159716	0.464162	NA
AC019330.1	102.871	0.00062274	0.0392794	0.830653	0.99969
AC019349.5	0.866464	-0.00265141	0.15807	0.684556	NA
AC020594.5	6.20582	0.0166719	0.16221	0.125907	0.992284
AC020956.3	162.327	4.99368e-05	0.0417861	0.987351	0.99969
AC021021.2	0.525929	0.00420762	0.164938	0.527433	NA
AC021188.4	3.51228	-0.00169607	0.1034	0.803797	NA
AC021192.1	0.265252	-0.00305647	0.160563	0.638851	NA
AC021224.1	97.207	-5.78649e-05	0.0595139	0.989847	0.99969
AC022007.5	1.50264	0.0075884	0.183837	0.295219	NA
AC022153.1	1.50178	0.00472741	0.149652	0.51899	NA
AC022182.1	52.2533	-0.00373841	0.0510975	0.261739	0.99969
AC022182.2	0.270436	-0.000356814	0.155589	0.955104	NA
AC022182.3	4.96672	0.00253078	0.117177	0.722872	NA
AC022201.4	104.132	0.0015776	0.0409526	0.585998	0.99969
AC022210.2	1.92833	9.11337e-05	0.145653	0.989161	NA
AC022486.1	0.561686	0.00186139	0.157019	0.771893	NA
AC022816.2	6.4816	0.00754001	0.113934	0.325304	0.99969
AC023115.2	42.7539	0.00151914	0.0520341	0.694503	0.99969
AC023115.4	12.3383	-0.00341895	0.0704778	0.502374	0.99969
AC023274.4	1.12428	-0.00119031	0.132359	0.865397	NA
AC023347.1	1.85912	0.00869068	0.190241	0.248454	NA
AC023469.1	811.186	0.000676956	0.0228674	0.667431	0.99969
AC023469.2	26.0346	0.049079	0.342715	0.0257849	0.665186
AC023590.1	1.92804	0.00324564	0.124447	0.655253	NA
AC023669.1	1.59542	0.000973025	0.153109	0.880653	NA
AC024028.1	2.8041	0.0108072	0.176635	0.227052	NA
AC024084.1	1081.8	0.0250968	0.157383	0.0445179	0.799994
AC024132.1	1.05415	0.00203068	0.156273	0.754066	NA
AC024560.2	15.6116	0.00485169	0.113721	0.508695	0.99969
AC024560.3	1263.71	0.00209806	0.0412189	0.453182	0.99969
AC024592.12	132.311	-0.000669086	0.0404115	0.823626	0.99969
AC024592.9	17.9591	0.00561437	0.0899343	0.374595	0.99969
AC024937.4	4.76904	0.00310027	0.116602	0.666198	NA
AC024937.6	2.65244	-0.00204071	0.122634	0.774662	NA
AC025016.1	3.53408	0.0274138	0.297287	0.0453236	NA
AC025048.1	0.651321	0.00478439	0.167548	0.478133	NA
AC025165.8	3.45684	0.00923974	0.178029	0.262461	NA
AC025263.3	11.9984	0.000746233	0.0615395	0.873295	0.99969
AC025335.1	26.9792	-0.00557123	0.0937487	0.396279	0.99969
AC025442.3	1.23936	0.00312274	0.145671	0.65739	NA
AC025627.7	1.09002	-0.00611078	0.150947	0.42774	NA
AC026167.1	1278.38	0.00202218	0.0311918	0.311222	0.99969
AC026188.1	913.611	0.206388	0.391518	0.0020945	0.22216
AC026202.3	262.802	-0.0109632	0.100022	0.115723	0.982032
AC026202.5	0.262965	0.00241641	0.159011	0.707222	NA
AC026271.5	0.797304	0.00101737	0.154743	0.874003	NA
AC026954.6	3.86412	0.0129619	0.194612	0.171871	NA
AC027119.1	46.2493	0.000624698	0.0423444	0.843666	0.99969
AC027601.1	0.461518	-0.00205378	0.157359	0.749729	NA
AC027612.3	7.04131	-0.00108169	0.0817039	0.855841	0.99969
AC027612.4	342.877	0.010826	0.0865024	0.0729473	0.894301
AC027612.6	752.785	-0.000854318	0.0228257	0.581858	0.99969
AC034110.1	0.262965	0.00241641	0.159011	0.707222	NA
AC034187.2	0.543566	-0.00516165	0.168989	0.449443	NA
AC034198.7	2.61824	-0.00337028	0.117094	0.640802	NA
AC034220.3	25.0376	0.030371	0.233555	0.0563558	0.832819
AC034228.4	3.1308	0.00428793	0.127068	0.564282	NA
AC034243.1	0.428082	-0.00178486	0.156929	0.780757	NA
AC037445.1	4.6296	-0.00587847	0.107427	0.417754	NA
AC037459.4	19.7074	0.00042491	0.0658168	0.932171	0.99969
AC046143.3	1.94466	0.00175996	0.115004	0.8029	NA
AC053503.11	19.1423	0.00260463	0.0621894	0.566657	0.99969
AC053503.4	2.53806	-0.0010688	0.118832	0.879447	NA
AC053503.6	0.918491	0.00347555	0.161473	0.597684	NA
AC055764.1	0.271783	-0.003115	0.160731	0.632838	NA
AC055866.1	0.298688	-0.00334544	0.161434	0.60957	NA
AC058791.1	4.35637	0.00687457	0.1286	0.386585	NA
AC060834.3	73.4021	-0.00807014	0.0928437	0.207789	0.99969
AC061992.2	29.5141	-0.000299363	0.0508303	0.938459	0.99969
AC062016.2	0.262965	0.00241641	0.159011	0.707222	NA
AC062016.3	0.563939	-0.00526933	0.169534	0.44125	NA
AC062017.1	24.3271	-0.000494235	0.0673706	0.922751	0.99969
AC062020.1	0.269088	0.00245246	0.159101	0.703213	NA
AC062021.1	0.262965	0.00241641	0.159011	0.707222	NA
AC062028.1	220.037	0.00231168	0.0376562	0.344011	0.99969
AC062029.1	69.7575	0.00779071	0.100267	0.262498	0.99969
AC062031.1	0.540871	-0.000634855	0.155146	0.920614	NA
AC062032.1	76.043	0.00840571	0.121584	0.296456	0.99969
AC063976.1	1.0695	-0.000806715	0.153474	0.900514	NA
AC063976.3	0.543566	-0.00516165	0.168989	0.449443	NA
AC063980.3	18.5632	0.0117789	0.134275	0.19196	0.99969
AC064829.1	4.4901	-0.00488136	0.131123	0.518306	NA
AC064834.1	1251.6	-0.00282791	0.0511356	0.422287	0.99969
AC064834.2	83.4688	-0.0237517	0.194084	0.0778751	0.900498
AC064853.3	2.7011	0.00702093	0.135642	0.382356	NA
AC064865.1	2.67104	0.000306209	0.141359	0.964223	NA
AC064871.3	2306.24	0.00100138	0.0242923	0.540272	0.99969
AC064874.1	1.39313	-0.00847456	0.18924	0.256047	NA
AC064875.2	99.3208	0.000997603	0.0711611	0.851656	0.99969
AC067945.4	5.19315	0.00221392	0.100252	0.743205	0.99969
AC067956.1	227.239	-0.00498601	0.0787715	NA	NA
AC067959.1	525.753	-0.000929558	0.0364092	0.723641	0.99969
AC067960.1	0.279061	0.00251759	0.15926	0.696022	NA
AC068042.1	0.271783	-0.003115	0.160731	0.632838	NA
AC068134.10	0.298688	-0.00334544	0.161434	0.60957	NA
AC068134.6	0.262965	0.00241641	0.159011	0.707222	NA
AC068137.5	0.525929	0.00420762	0.164938	0.527433	NA
AC068137.6	0.534748	-0.000668788	0.155188	0.916388	NA
AC068138.1	14.2725	-0.00085582	0.0993387	0.898171	0.99969
AC068196.1	3.23304	0.0063422	0.133495	0.420387	NA
AC068279.3	3.48523	0.00169781	0.120574	0.810821	NA
AC068282.3	13.1438	0.00984594	0.131108	0.250963	0.99969
AC068286.1	1.93449	0.00861745	0.157316	0.306353	NA
AC068483.1	0.534748	-0.000668788	0.155188	0.916388	NA
AC068490.2	571.897	0.00114678	0.0282919	0.548438	0.99969
AC068491.2	0.262965	0.00241641	0.159011	0.707222	NA
AC068492.1	1.89097	-0.00399559	0.15351	0.569788	NA
AC068499.10	2.70542	-0.000756348	0.106197	0.912247	NA
AC068533.7	77.5013	-0.00136651	0.0489211	0.706471	0.99969
AC068538.4	0.262965	0.00241641	0.159011	0.707222	NA
AC068831.10	28.0816	1.47567	1.95814	0.000123184	0.0378118
AC068831.15	9.0513	0.00186489	0.122468	0.793178	0.99969
AC068831.17	0.704856	0.00506073	0.168905	0.456008	NA
AC068831.3	0.262965	0.00241641	0.159011	0.707222	NA
AC068831.6	0.82721	0.00556515	0.171541	0.418072	NA
AC068858.1	0.262965	0.00241641	0.159011	0.707222	NA
AC069154.4	1.22129	-0.00180022	0.142325	0.794432	NA
AC069213.1	127.027	-0.000671024	0.0530805	0.868039	0.99969
AC069277.2	18.0273	0.00921548	0.125192	0.266388	0.99969
AC069363.1	1.84688	0.0083781	0.189165	0.258511	NA
AC069368.3	103.21	-0.00548058	0.0767875	0.30316	0.99969
AC069394.1	0.269088	0.00245246	0.159101	0.703213	NA
AC069513.4	2.8133	-0.000845654	0.122842	0.90454	NA
AC069542.1	0.265252	-0.00305647	0.160563	0.638851	NA
AC072061.2	2111.82	-0.000209385	0.0201033	0.882826	0.99969
AC072062.1	244.668	0.00179501	0.0288874	0.334915	0.99969
AC073043.1	5.85585	-0.00280499	0.127313	0.697443	0.99969
AC073046.25	52.9268	0.000729116	0.0404283	0.807778	0.99969
AC073065.3	0.614535	0.00206477	0.157404	0.748433	NA
AC073071.1	55.0614	-0.00210533	0.0558119	0.607012	0.99969
AC073072.7	1.85245	-0.0005683	0.126273	0.935635	NA
AC073115.6	0.795017	0.00544804	0.170912	0.426602	NA
AC073115.7	1.45627	0.00190552	0.151317	0.774726	NA
AC073130.1	3.46231	-0.0157902	0.193819	0.139962	NA
AC073130.2	10.5435	-0.012258	0.133291	0.176619	0.99969
AC073130.3	13.7221	-0.00276902	0.0738033	0.609046	0.99969
AC073133.1	4165.07	-0.00163998	0.030039	0.402711	0.99969
AC073133.2	36.371	0.00539406	0.086743	0.377777	0.99969
AC073135.4	0.700238	-0.00150198	0.155615	0.81532	NA
AC073150.6	190.382	-0.000211228	0.0363721	0.93763	0.99969
AC073218.1	833.453	0.000843849	0.0224772	0.580991	0.99969
AC073218.3	1.06872	0.00205974	0.155246	0.752452	NA
AC073254.1	397.313	0.00232156	0.0400548	0.379649	0.99969
AC073257.2	0.262965	0.00241641	0.159011	0.707222	NA
AC073283.4	279.96	0.00049035	0.0257257	0.786858	0.99969
AC073284.4	2034.74	0.00209466	0.0336102	0.332402	0.99969
AC073310.4	2.38206	0.013067	0.198069	0.166669	NA
AC073316.1	272.589	0.00439879	0.0650181	0.323998	0.99969
AC073321.4	2.94811	-0.00121851	0.0961212	0.853295	NA
AC073325.1	6.48713	0.00731806	0.148099	0.366328	0.99969
AC073326.3	1.87016	0.000917471	0.135143	0.895276	NA
AC073333.8	4.8197	-0.0267233	0.228383	0.0674421	NA
AC073342.12	149.793	0.00238525	0.0516655	0.516335	0.99969
AC073343.13	256.454	0.00206625	0.0431341	0.48766	0.99969
AC073464.11	2.20456	0.00212502	0.134746	0.764096	NA
AC073464.4	0.269088	0.00245246	0.159101	0.703213	NA
AC073610.5	285.512	-0.00314273	0.0490656	0.33536	0.99969
AC073621.2	0.262965	0.00241641	0.159011	0.707222	NA
AC073628.1	38.6194	-0.00929766	0.102422	0.190225	0.99969
AC073635.5	0.955626	-0.0013754	0.154354	0.831629	NA
AC073641.2	6.33052	-0.00190679	0.0965504	0.773376	0.99969
AC073657.1	1.5862	0.00406168	0.156444	0.55908	NA
AC073834.3	127.966	0.000504887	0.0430471	0.876002	0.99969
AC073842.19	4.75982	0.006988	0.126098	0.377817	NA
AC073869.1	366.478	-0.000215256	0.0648266	0.965151	0.99969
AC073869.20	19.4897	-0.00204083	0.15349	0.757079	0.99969
AC073869.7	0.271783	-0.003115	0.160731	0.632838	NA
AC073900.4	33.9584	-0.000941786	0.0742433	0.86477	0.99969
AC073928.2	2.12401	0.00327815	0.138862	0.648855	NA
AC073934.6	42.8309	0.000778587	0.0792653	0.893665	0.99969
AC073957.15	0.736906	-0.00397726	0.163114	0.550649	NA
AC073987.1	5.05084	0.000696556	0.10295	0.918238	0.99969
AC074011.2	14.3445	0.000418535	0.0774608	0.941735	0.99969
AC074019.2	2.57867	-0.0139508	0.223157	0.123985	NA
AC074033.1	22.7907	-0.000518345	0.0462843	0.882301	0.99969
AC074117.10	7.25171	-0.00813583	0.127533	0.319167	0.99969
AC074121.4	0.535115	0.00425322	0.165133	0.523381	NA
AC074183.3	12.0002	-0.000852664	0.060506	0.852888	0.99969
AC074183.4	1.46472	0.0046806	0.149261	0.522904	NA
AC074212.5	29.618	0.00592334	0.0853569	0.32114	0.99969
AC074212.6	6.66091	0.00292579	0.0998412	0.665953	0.99969
AC074286.1	0.936054	3.75926e-05	0.153425	0.995333	NA
AC074289.1	372.762	0.00811297	0.0873865	0.174493	0.99969
AC074363.1	62.7982	0.00249541	0.0640018	0.596157	0.99969
AC074366.3	32.8357	0.00170617	0.0803505	0.771419	0.99969
AC074389.5	105.063	-0.031502	0.176784	0.0332625	0.723036
AC074391.1	3270.93	0.000404419	0.0177325	0.748647	0.99969
AC078882.1	340.987	-0.00174277	0.0466345	0.604471	0.99969
AC078883.3	0.269088	0.00245246	0.159101	0.703213	NA
AC078883.4	0.262965	0.00241641	0.159011	0.707222	NA
AC078899.1	2.34966	-0.000754719	0.119808	0.914626	NA
AC078899.3	0.410543	0.00349392	0.162165	0.5943	NA
AC078941.1	2.39767	-0.000274534	0.130106	0.968748	NA
AC079135.1	668.942	-0.00666168	0.0663086	0.126735	0.992284
AC079145.4	106.283	-0.00535432	0.0688695	0.249323	0.99969
AC079150.3	70.5731	0.00333476	0.0756822	0.544183	0.99969
AC079154.1	46.5514	-0.000664955	0.0505155	0.862334	0.99969
AC079250.1	10.6858	-0.00152995	0.0793558	0.79264	0.99969
AC079305.11	151.382	0.012053	0.112424	0.126987	0.992284
AC079305.8	142.687	-0.00696512	0.0775405	0.182914	0.99969
AC079325.5	0.262965	0.00241641	0.159011	0.707222	NA
AC079325.6	0.669292	0.000240889	0.15444	0.969911	NA
AC079354.3	0.269088	0.00245246	0.159101	0.703213	NA
AC079355.1	7.09916	0.00984369	0.138815	0.260044	0.99969
AC079448.1	1.55262	0.00304509	0.135088	0.672582	NA
AC079584.2	42.4302	-0.00231879	0.0525274	0.538164	0.99969
AC079586.1	1.3501	-0.00440051	0.164582	0.513811	NA
AC079610.1	573.282	-0.000191398	0.0370259	0.944597	0.99969
AC079610.2	0.262965	0.00241641	0.159011	0.707222	NA
AC079612.2	0.269088	0.00245246	0.159101	0.703213	NA
AC079613.1	165.382	0.000649218	0.0516168	0.868588	0.99969
AC079630.4	6.79229	-0.000415504	0.0973288	0.949945	0.99969
AC079742.4	7.57952	0.0101768	0.125658	0.228659	0.99969
AC079767.4	0.66546	0.00489988	0.168107	0.46877	NA
AC079776.1	1.41805	0.00989672	0.189717	0.225634	NA
AC079776.2	0.404409	-0.00425852	0.164817	0.52386	NA
AC079776.3	0.802489	0.00305807	0.160029	0.639931	NA
AC079779.4	0.397509	0.00341524	0.161893	0.602064	NA
AC079779.5	0.262965	0.00241641	0.159011	0.707222	NA
AC079779.6	9.99991	0.0165024	0.217457	0.118615	0.982032
AC079779.7	36.904	0.00682377	0.106019	0.347259	0.99969
AC079780.3	0.405557	0.00346402	0.162061	0.597241	NA
AC079781.7	0.536264	-0.000571171	0.155133	0.928524	NA
AC079790.2	6.3091	-0.00109437	0.0843986	0.85744	0.99969
AC079799.2	0.39559	0.000783586	0.155855	0.901754	NA
AC079807.1	5.39443	0.0136171	0.205664	0.151721	0.99969
AC079807.2	14.2961	0.000218928	0.0763082	0.969152	0.99969
AC079807.4	86.3462	0.00261146	0.0617	0.562052	0.99969
AC079896.1	1.32401	0.00525085	0.165573	0.453379	NA
AC079922.2	2.48451	-4.90055e-05	0.118959	0.994433	NA
AC079922.3	0.527073	0.00169251	0.156742	0.791655	NA
AC080094.1	0.806531	-0.00245021	0.157566	0.706436	NA
AC083760.1	4.24571	-0.00127294	0.131139	0.85651	NA
AC083843.1	0.262965	0.00241641	0.159011	0.707222	NA
AC083843.2	1.52041	-0.00438566	0.164321	0.515626	NA
AC083843.4	0.269088	0.00245246	0.159101	0.703213	NA
AC083864.3	4.92577	-0.0038855	0.0967071	0.561805	NA
AC083864.4	30.9644	0.00406797	0.0919555	0.529797	0.99969
AC083873.4	3.73346	-0.000550649	0.0963131	0.93337	NA
AC083884.8	0.568387	0.00490036	0.164447	0.478891	NA
AC083899.1	0.397877	-0.00421461	0.164634	0.527741	NA
AC083899.3	449.196	0.000807838	0.0330827	0.732905	0.99969
AC083949.1	7.28035	0.00141995	0.102109	0.834156	0.99969
AC084082.3	0.543566	-0.00516165	0.168989	0.449443	NA
AC084121.17	5.26684	0.00236973	0.149118	0.72771	0.99969
AC084149.2	2.08958	0.00429792	0.145222	0.556567	NA
AC084193.1	483.313	0.00329856	0.0397241	0.188241	0.99969
AC084219.2	2048.9	-0.00051794	0.0230763	0.747549	0.99969
AC084219.3	0.275422	-0.000356814	0.155589	0.955104	NA
AC084219.4	125.443	-0.000991092	0.0751404	0.859113	0.99969
AC084809.2	0.83347	-0.000623234	0.153913	0.922706	NA
AC084809.3	1145.17	-0.00405708	0.0508288	0.21466	0.99969
AC087294.2	20.3374	0.00268609	0.0930489	0.679654	0.99969
AC087350.1	2.14627	-0.000641525	0.112661	0.926697	NA
AC087380.14	1.34544	0.00719404	0.181256	0.315775	NA
AC087430.1	0.262965	0.00241641	0.159011	0.707222	NA
AC087491.2	2.21693	0.00976174	0.196712	0.211984	NA
AC087499.10	17.0271	-0.00207843	0.0699192	0.689164	0.99969
AC087499.5	3.5171	-0.00459495	0.13674	0.539185	NA
AC087499.7	21.8321	-0.00146823	0.0944084	NA	NA
AC087499.9	0.932217	-0.00295697	0.158968	0.652098	NA
AC087650.1	0.403265	-0.0018394	0.157008	0.77441	NA
AC090283.3	1.78355	0.00329445	0.141939	0.645082	NA
AC090324.1	0.262965	0.00241641	0.159011	0.707222	NA
AC090505.1	0.262965	0.00241641	0.159011	0.707222	NA
AC090505.4	0.294313	0.00247727	0.159161	0.700469	NA
AC090505.6	10.235	-0.00135079	0.0821734	0.8212	0.99969
AC090616.2	3.36137	-0.0222668	0.274138	0.0588936	NA
AC090774.2	0.262965	0.00241641	0.159011	0.707222	NA
AC090804.1	0.271783	-0.003115	0.160731	0.632838	NA
AC090945.1	5.22928	0.00801318	0.168186	0.316608	0.99969
AC090954.5	0.262965	0.00241641	0.159011	0.707222	NA
AC091133.1	0.265252	-0.00305647	0.160563	0.638851	NA
AC091153.4	0.725456	0.000612429	0.154515	0.923727	NA
AC091177.1	0.262965	0.00241641	0.159011	0.707222	NA
AC091199.1	0.525929	0.00420762	0.164938	0.527433	NA
AC091492.2	0.431314	-0.00443333	0.165565	0.508653	NA
AC091493.2	110.989	-0.00143902	0.0443836	0.655618	0.99969
AC091633.2	3.24307	-0.000872317	0.116966	0.90119	NA
AC091633.3	9.64638	-0.00579906	0.130539	0.453684	0.99969
AC091705.1	1.94035	-0.0112672	0.205296	0.173837	NA
AC091729.9	29.5002	-0.00155541	0.079174	0.788884	0.99969
AC091770.3	0.532053	0.00423807	0.165068	0.524724	NA
AC091801.1	649.419	0.0280033	0.134401	0.0181621	0.599173
AC091962.3	1.18334	0.00675059	0.178451	0.340748	NA
AC092013.1	7.73826	-0.0169289	0.187364	0.129721	0.997212
AC092066.1	12.1727	-0.0021763	0.0933201	0.737952	0.99969
AC092071.1	0.539326	-0.000552367	0.155109	0.930872	NA
AC092106.1	8.03681	-0.00178045	0.123698	0.802219	0.99969
AC092155.1	10.9063	-0.00196658	0.0803607	0.737528	0.99969
AC092155.4	126.716	0.00375811	0.0858692	0.540473	0.99969
AC092159.2	7.33738	-0.00698991	0.10251	0.323766	0.99969
AC092162.1	1605.59	0.00262341	0.0365385	0.257736	0.99969
AC092168.2	55.5926	-0.0118741	0.106626	0.112919	0.982032
AC092168.3	8.85557	-0.000242106	0.0661676	0.961526	0.99969
AC092171.4	0.528216	-0.000616652	0.155186	0.922849	NA
AC092295.4	3.02222	-0.000604855	0.104371	0.929319	NA
AC092415.1	36.7684	-0.00796651	0.10719	0.280233	0.99969
AC092421.1	123.241	-0.000354982	0.149051	0.957117	0.99969
AC092484.1	2.21701	0.00103189	0.132153	0.883048	NA
AC092566.1	0.279061	0.00251759	0.15926	0.696022	NA
AC092568.1	1.01642	-0.000149089	0.134861	0.982885	NA
AC092570.2	2.38155	-0.00193896	0.113825	0.783239	NA
AC092573.2	1.06546	0.0026021	0.147713	0.705636	NA
AC092580.4	0.425795	0.00358089	0.162473	0.585808	NA
AC092597.3	1.13216	0.00106022	0.141889	0.876978	NA
AC092614.2	100.2	0.0376321	0.22594	0.0379902	0.752419
AC092620.2	34.4046	-0.00865526	0.109293	0.250194	0.99969
AC092620.3	0.658555	0.00243135	0.158233	0.70716	NA
AC092625.1	1.49192	-0.00172082	0.13941	0.80477	NA
AC092635.1	87.8545	-0.00177433	0.0414811	0.540444	0.99969
AC092638.1	0.540871	-0.000634855	0.155146	0.920614	NA
AC092638.2	0.298688	-0.00334544	0.161434	0.60957	NA
AC092646.1	24.3022	0.00134898	0.0840691	0.824272	0.99969
AC092651.1	0.651321	0.00478439	0.167548	0.478133	NA
AC092652.1	3.09542	-0.00348702	0.137292	0.630884	NA
AC092657.2	4.09649	0.00401021	0.107023	0.57102	NA
AC092660.1	1.19363	-0.00788002	0.185174	0.282755	NA
AC092662.6	0.325661	0.00268826	0.159702	0.677399	NA
AC092669.3	1.58771	-0.000851797	0.147901	0.898292	NA
AC092675.3	0.833436	-0.00257066	0.157878	0.693252	NA
AC092675.4	0.262965	0.00241641	0.159011	0.707222	NA
AC092684.1	241.964	-8.20353e-05	0.0265134	0.965617	0.99969
AC092687.3	20.8068	0.00424009	0.0966696	0.527291	0.99969
AC092687.4	0.461552	0.00103837	0.156014	0.870332	NA
AC092687.5	0.418591	0.00354188	0.162334	0.589605	NA
AC092755.4	961.529	-0.00252192	0.0422106	0.365462	0.99969
AC092835.2	1906.5	0.000418674	0.0257236	0.818149	0.99969
AC092933.3	0.561652	-0.00087345	0.155233	0.891144	NA
AC092933.4	1.67586	-9.78515e-05	0.125282	0.988898	NA
AC093063.3	0.262965	0.00241641	0.159011	0.707222	NA
AC093074.1	0.543566	-0.00516165	0.168989	0.449443	NA
AC093106.5	3.01939	-0.00955024	0.159165	0.27345	NA
AC093110.3	6.07385	0.00291498	0.104131	0.673239	0.99969
AC093159.1	10.5788	-0.00303673	0.101587	0.657149	0.99969
AC093162.5	0.269088	0.00245246	0.159101	0.703213	NA
AC093230.2	0.279061	0.00251759	0.15926	0.696022	NA
AC093249.1	0.28197	-0.00320308	0.160992	0.623868	NA
AC093323.3	37.2433	0.00259119	0.0600577	0.553182	0.99969
AC093326.2	1.56687	-0.00279112	0.151829	0.681347	NA
AC093326.3	72.488	-0.00691685	0.109078	0.350367	0.99969
AC093375.1	0.525929	0.00420762	0.164938	0.527433	NA
AC093388.3	1.49173	0.00206557	0.149674	0.759213	NA
AC093484.4	0.271783	-0.003115	0.160731	0.632838	NA
AC093495.4	2.51196	-0.000583787	0.111649	0.933131	NA
AC093590.1	34.1417	-0.0803239	0.317976	0.0130189	0.534904
AC093609.1	3.33943	-0.00788267	0.132391	0.336484	NA
AC093616.4	6.61462	0.00191796	0.0984366	0.77426	0.99969
AC093627.12	0.797712	0.00093913	0.154618	0.883598	NA
AC093627.7	1.72997	0.001485	0.148085	0.824949	NA
AC093627.9	1.73495	0.00149788	0.148082	0.823495	NA
AC093639.1	3.96752	-0.00183975	0.119778	0.79552	NA
AC093642.5	1832.08	0.00521542	0.0621627	0.201788	0.99969
AC093642.6	17.0997	-0.0031297	0.114885	0.662292	0.99969
AC093673.5	5.9393	0.00760284	0.150322	0.351963	0.99969
AC093698.2	0.732565	0.00323655	0.154233	0.634746	NA
AC093716.1	7.41593	-0.00880435	0.145322	0.302144	0.99969
AC093732.1	1.1082	0.00651952	0.177034	0.35458	NA
AC093802.1	4.0351	0.00332496	0.118206	0.645687	NA
AC093818.1	39.5541	-0.00216419	0.0756256	0.697843	0.99969
AC093838.4	15.3481	-0.000736064	0.0718529	0.891284	0.99969
AC093843.1	8.9504	0.0470778	0.378013	0.0221067	0.630952
AC093850.2	0.681556	0.00496692	0.168437	0.463412	NA
AC093901.1	41.2192	0.00485628	0.0971749	0.471818	0.99969
AC093911.1	1.19657	0.000961414	0.153626	0.881663	NA
AC096553.5	0.262965	0.00241641	0.159011	0.707222	NA
AC096554.1	328.15	0.00283923	0.0372881	0.228343	0.99969
AC096558.1	4.06707	-0.0034311	0.106599	0.62493	NA
AC096559.1	1438.7	-0.00332097	0.0315324	0.113836	0.982032
AC096559.2	4.62923	0.00261309	0.120476	0.715656	NA
AC096570.1	0.271783	-0.003115	0.160731	0.632838	NA
AC096570.2	0.265252	-0.00305647	0.160563	0.638851	NA
AC096574.4	1244.38	0.000295597	0.0156329	0.7985	0.99969
AC096574.5	159.01	-0.00449663	0.0841732	0.453437	0.99969
AC096579.13	3.18963	0.00176915	0.129333	0.803041	NA
AC096582.8	1.92861	-0.00106714	0.135633	0.878341	NA
AC096649.2	3.37924	-0.00245464	0.13075	0.731652	NA
AC096649.3	44.7386	-0.00367853	0.080871	0.528014	0.99969
AC096669.1	1.85569	0.00482393	0.158212	0.498315	NA
AC096669.2	14.1069	0.00601697	0.10784	0.408651	0.99969
AC096669.3	1.19865	0.00679279	0.178713	0.338284	NA
AC096772.6	5.52481	-0.0108017	0.178682	0.225026	0.99969
AC097374.2	50.9741	0.000186644	0.0317418	0.935869	0.99969
AC097381.1	1.65192	-0.00471171	0.165856	0.487963	NA
AC097467.2	508.162	-0.000404612	0.0549886	0.923249	0.99969
AC097468.4	0.788894	0.00542538	0.170791	0.428271	NA
AC097468.7	12.8916	0.00408624	0.0831759	0.492717	0.99969
AC097499.1	6.69516	0.00381319	0.0898647	0.549066	0.99969
AC097523.1	12.2277	0.00182262	0.073103	0.737037	0.99969
AC097532.2	1.93603	0.000112572	0.133489	0.987112	NA
AC097533.1	0.421127	-0.00436812	0.165283	0.51428	NA
AC097639.8	205.903	-0.000149404	0.0635609	0.975368	0.99969
AC097662.2	25.7266	0.00979722	0.131093	0.252784	0.99969
AC097711.1	0.28197	-0.00320308	0.160992	0.623868	NA
AC097713.3	2.57374	0.00691666	0.13467	0.387707	NA
AC097713.4	1.14564	-0.000811821	0.141295	0.905623	NA
AC097721.1	0.262965	0.00241641	0.159011	0.707222	NA
AC097721.2	1224.77	0.00797042	0.0595245	0.0519506	0.830299
AC097724.3	71.8031	0.00483188	0.0774397	0.376574	0.99969
AC098592.6	16.5521	-0.00295779	0.075914	0.593773	0.99969
AC098614.3	0.262965	0.00241641	0.159011	0.707222	NA
AC098617.1	352.885	-0.0343147	0.156834	0.0170262	0.581676
AC098820.2	1.46986	0.000945825	0.137737	0.891421	NA
AC098820.3	4.22367	0.00589837	0.127758	0.44588	NA
AC098823.3	1.62102	0.00501846	0.152103	0.495108	NA
AC098824.6	14.0144	-0.00833283	0.147321	0.321215	0.99969
AC098826.4	0.806531	-0.00245021	0.157566	0.706436	NA
AC098826.5	0.525929	0.00420762	0.164938	0.527433	NA
AC098828.2	4.73602	-0.000905119	0.114433	0.897152	NA
AC098828.3	2.49607	0.00125185	0.132038	0.85866	NA
AC098872.3	5.11882	-0.00230073	0.116752	0.746296	0.99969
AC098973.2	64.0101	-0.00413201	0.0786698	0.463733	0.99969
AC099342.1	10.9399	-8.83486e-05	0.0639649	0.985519	0.99969
AC099344.2	4.3861	0.00143367	0.0905934	0.822176	NA
AC099535.4	0.425795	0.00358089	0.162473	0.585808	NA
AC099552.4	0.269088	0.00245246	0.159101	0.703213	NA
AC099754.1	11.0683	0.000711363	0.0920645	0.911934	0.99969
AC099850.1	165.964	0.000752498	0.0530686	0.851971	0.99969
AC100802.3	105.995	0.000619517	0.0341878	0.803199	0.99969
AC100830.3	8.07851	-0.00544171	0.0971102	0.420706	0.99969
AC102948.2	2.19652	0.00109643	0.123994	0.876636	NA
AC102953.4	0.663535	0.00489187	0.168068	0.469414	NA
AC103563.5	0.262965	0.00241641	0.159011	0.707222	NA
AC103563.7	0.262965	0.00241641	0.159011	0.707222	NA
AC103563.8	0.271783	-0.003115	0.160731	0.632838	NA
AC103881.1	173.299	0.00794567	0.0868035	0.180575	0.99969
AC104024.1	1.23561	0.00626543	0.162076	0.403471	NA
AC104024.2	0.271783	-0.003115	0.160731	0.632838	NA
AC104057.1	0.262965	0.00241641	0.159011	0.707222	NA
AC104088.1	28.3586	0.00148247	0.0423551	0.625874	0.99969
AC104134.2	67.6133	-0.0328631	0.20868	0.044818	0.799994
AC104306.4	0.262965	0.00241641	0.159011	0.707222	NA
AC104389.1	0.721251	0.00269958	0.158945	0.677849	NA
AC104389.16	142.17	0.00296644	0.0678033	0.548726	0.99969
AC104389.28	665.677	0.00702704	0.0772072	0.176494	0.99969
AC104532.2	14.8132	0.00821813	0.111899	0.281913	0.99969
AC104532.4	1.46982	-0.00245625	0.151515	0.715648	NA
AC104534.3	15.6561	0.00212216	0.0829999	0.72412	0.99969
AC104650.2	0.271783	-0.003115	0.160731	0.632838	NA
AC104653.1	2.30678	0.00819876	0.14568	0.326973	NA
AC104654.1	51.7744	-0.013718	0.140175	0.152575	0.99969
AC104654.2	50.0836	0.00325661	0.058612	0.428296	0.99969
AC104667.3	0.262965	0.00241641	0.159011	0.707222	NA
AC104777.1	3.64392	0.00950351	0.178212	0.255441	NA
AC104777.2	52.6201	-0.00972658	0.121952	0.238075	0.99969
AC104777.3	11.0304	0.00474677	0.0952634	0.475444	0.99969
AC104777.4	10.4671	0.00524233	0.104521	0.459799	0.99969
AC104820.2	105.11	-0.000477704	0.0359421	0.856779	0.99969
AC104843.3	1.34353	0.0039869	0.149195	0.577006	NA
AC105053.3	0.834732	-0.000918261	0.146235	0.891331	NA
AC105342.1	0.534748	-0.000668788	0.155188	0.916388	NA
AC105393.1	1.32364	0.00274279	0.158057	0.675287	NA
AC105398.3	14.2923	0.0319927	0.250559	0.0518984	0.830299
AC105399.2	7.78928	0.00754572	0.127269	0.348577	0.99969
AC105402.3	0.279061	0.00251759	0.15926	0.696022	NA
AC105402.4	4.60243	0.0126195	0.175645	0.191761	NA
AC105461.1	0.588625	0.00450493	0.166245	0.501491	NA
AC105760.2	3.01847	-0.0120804	0.175317	0.201974	NA
AC105760.3	0.806531	-0.00245021	0.157566	0.706436	NA
AC106053.1	12.6682	-0.00372431	0.115991	0.607402	0.99969
AC106782.20	5.08502	-0.00772614	0.130258	0.342369	0.99969
AC106786.1	1.6395	-0.00100699	0.138021	0.884423	NA
AC106870.2	0.651321	0.00478439	0.167548	0.478133	NA
AC106874.1	33.8294	0.0110789	0.121168	0.184948	0.99969
AC106900.6	7.13313	-0.00745406	0.148154	0.359832	0.99969
AC106901.1	1.85676	-0.00967205	0.197826	0.210591	NA
AC107081.5	0.823672	-0.00056716	0.153901	0.929615	NA
AC107218.3	144.994	0.01187	0.108399	0.118918	0.983499
AC107399.1	0.325661	0.00268826	0.159702	0.677399	NA
AC107399.2	18874.5	0.0050284	0.0487976	0.109126	0.977356
AC107622.1	1.08593	0.00202292	0.1562	0.755043	NA
AC107982.4	28.0113	-0.00396528	0.0916371	0.539176	0.99969
AC108004.2	2.39322	-0.00229098	0.110953	0.744428	NA
AC108004.3	9.55065	0.00385489	0.0860657	0.53068	0.99969
AC108025.2	1.10465	0.00355218	0.139556	0.623715	NA
AC108051.1	1.68566	0.00422888	0.128379	0.569338	NA
AC108051.3	0.534748	-0.000668788	0.155188	0.916388	NA
AC108056.1	73.7527	-0.0155856	0.139992	0.115412	0.982032
AC108142.1	44.6982	0.00598246	0.0848383	0.312609	0.99969
AC108463.1	0.262965	0.00241641	0.159011	0.707222	NA
AC108479.2	0.577749	-0.000778645	0.155089	0.90289	NA
AC108676.1	0.262965	0.00241641	0.159011	0.707222	NA
AC108868.3	0.569158	-0.000582911	0.155079	0.927093	NA
AC108868.5	6.19465	0.0233955	0.272949	0.0594733	0.84686
AC108868.6	2.01816	0.00870808	0.191544	0.244519	NA
AC108938.5	20.612	0.0034631	0.0854475	0.571687	0.99969
AC109309.4	0.412308	0.000783586	0.155855	0.901754	NA
AC109642.1	0.271783	-0.003115	0.160731	0.632838	NA
AC109829.1	9.76559	0.0148606	0.151912	0.145157	0.99969
AC110056.1	0.956621	-4.56123e-05	0.143302	0.994628	NA
AC110602.1	0.566463	0.00440276	0.165786	0.510279	NA
AC110769.3	1.01568	-0.00189289	0.135855	0.788021	NA
AC112198.1	102.916	-0.101763	0.462934	0.00976553	0.48516
AC112229.1	311.877	0.00227552	0.0574176	0.587995	0.99969
AC112229.6	1.63294	-0.000620886	0.152575	0.923654	NA
AC112497.1	1.15901	0.000620754	0.141221	0.927687	NA
AC112721.1	3.7666	0.00184264	0.141107	0.790649	NA
AC112721.2	81.4491	0.00209681	0.0558053	0.608546	0.99969
AC113167.1	0.806531	-0.00245021	0.157566	0.706436	NA
AC113189.5	36.1065	0.0482802	0.336302	0.0267309	0.676081
AC113331.9	11.2576	0.00847876	0.141327	0.314453	0.99969
AC113404.1	76.832	-0.176151	0.633008	NA	NA
AC113607.2	5.58493	0.00423905	0.143259	0.563056	0.99969
AC113607.3	5.30041	-0.0107976	0.179004	0.224755	0.99969
AC113608.1	0.80499	0.00548458	0.171107	0.423923	NA
AC113610.1	17.1341	0.000310074	0.0690912	0.952578	0.99969
AC113617.1	1124.68	-0.000134961	0.0202762	0.92508	0.99969
AC113618.1	2.19287	0.000762856	0.143681	0.910479	NA
AC114271.2	13.9859	-0.0151698	0.190838	0.148042	0.99969
AC114730.11	0.265252	-0.00305647	0.160563	0.638851	NA
AC114730.3	0.262965	0.00241641	0.159011	0.707222	NA
AC114730.8	0.542025	0.00428696	0.165278	0.5204	NA
AC114737.3	2.04254	0.00434344	0.144567	0.553622	NA
AC114752.1	0.271783	-0.003115	0.160731	0.632838	NA
AC114752.3	0.271783	-0.003115	0.160731	0.632838	NA
AC114755.7	2.66354	0.0121077	0.177008	0.200456	NA
AC114765.1	333.248	0.000931743	0.0240608	0.567099	0.99969
AC114765.2	20.7331	0.00558125	0.101137	0.422929	0.99969
AC114776.3	0.269088	0.00245246	0.159101	0.703213	NA
AC114783.1	0.434613	-0.0018394	0.157008	0.77441	NA
AC114803.3	2.04448	0.0047749	0.145339	0.520221	NA
AC114812.8	0.540871	-0.000634855	0.155146	0.920614	NA
AC114814.3	0.271783	-0.003115	0.160731	0.632838	NA
AC114877.3	0.262965	0.00241641	0.159011	0.707222	NA
AC115617.2	0.806496	-0.000655038	0.154014	0.918742	NA
AC116035.1	11.9967	0.00334709	0.111444	0.638578	0.99969
AC116050.1	4.23193	0.019444	0.257469	0.0729757	NA
AC116366.5	1.74907	0.00815443	0.187668	0.268245	NA
AC116609.1	0.269088	0.00245246	0.159101	0.703213	NA
AC116609.3	23.3991	0.0102323	0.124617	0.224291	0.99969
AC116614.1	64.9753	-0.00139374	0.0428228	0.652922	0.99969
AC116618.1	0.262965	0.00241641	0.159011	0.707222	NA
AC118345.1	4.57162	-0.00528106	0.126569	0.487733	NA
AC118653.2	0.262965	0.00241641	0.159011	0.707222	NA
AC118758.1	0.269088	0.00245246	0.159101	0.703213	NA
AC119403.1	0.269088	0.00245246	0.159101	0.703213	NA
AC122136.2	55.0559	0.00320341	0.0556906	0.406124	0.99969
AC123023.1	3.947	0.000203657	0.0878739	0.974024	NA
AC124057.5	18.3361	-0.00269513	0.0725472	0.61323	0.99969
AC124861.1	0.530338	0.00169251	0.156742	0.791655	NA
AC124944.3	13.2987	0.00546116	0.144317	0.473432	0.99969
AC124944.5	15.7976	-0.00257286	0.0949202	0.695777	0.99969
AC124997.1	6.26147	0.0042129	0.11149	0.559313	0.99969
AC125232.1	23.5245	-0.00450085	0.0906388	0.481954	0.99969
AC125238.2	0.262965	0.00241641	0.159011	0.707222	NA
AC125421.1	1.81503	0.00100078	0.116207	0.886702	NA
AC125634.1	0.434613	-0.0018394	0.157008	0.77441	NA
AC126365.1	7.92414	0.0188899	0.213646	NA	NA
AC126407.1	0.812655	-0.00241461	0.157449	0.710414	NA
AC127383.1	0.271783	-0.003115	0.160731	0.632838	NA
AC128709.2	0.400571	0.00343394	0.161957	0.600211	NA
AC128709.3	3.60571	-0.00205252	0.0940267	0.753293	NA
AC128709.4	1.05688	0.00928721	0.181736	0.254565	NA
AC129492.1	1.06639	0.00216901	0.154802	0.741206	NA
AC129492.6	2.60984	0.00974216	0.171638	0.258086	NA
AC129778.2	22.5328	-0.000104352	0.0756118	0.985188	0.99969
AC130464.1	0.271783	-0.003115	0.160731	0.632838	NA
AC131056.3	0.269088	0.00245246	0.159101	0.703213	NA
AC132008.1	0.860408	0.00119667	0.154854	0.852316	NA
AC132217.4	8.0431	-0.00294448	0.0979586	0.660813	0.99969
AC132807.1	2.22778	-0.0109768	0.168448	0.22943	NA
AC132812.1	0.407675	-0.00428032	0.164909	0.521943	NA
AC133528.2	0.269088	0.00245246	0.159101	0.703213	NA
AC133551.1	23.5639	-0.000434625	0.0558358	0.918812	0.99969
AC133633.2	1.34128	-0.00187368	0.154855	0.773698	NA
AC133644.2	1.05798	0.00637138	0.176142	0.363755	NA
AC133680.1	2842.14	7.14011e-05	0.0178696	0.955446	0.99969
AC133785.1	0.269088	0.00245246	0.159101	0.703213	NA
AC134915.1	0.262965	0.00241641	0.159011	0.707222	NA
AC135048.13	105.021	0.00100068	0.0384166	0.71971	0.99969
AC135050.5	0.844227	0.00401457	0.154555	0.566424	NA
AC136289.1	157.22	-0.0012893	0.0335639	0.577708	0.99969
AC136352.4	1.08762	0.00422528	0.162952	0.531426	NA
AC136352.6	1.66469	0.0119158	0.183525	0.198772	NA
AC136612.1	105.437	-0.000597476	0.0586953	0.893783	0.99969
AC136616.1	0.271783	-0.003115	0.160731	0.632838	NA
AC136616.2	3.30815	0.00674911	0.131438	0.395662	NA
AC136616.3	3.2489	0.00526905	0.124305	0.48732	NA
AC137723.5	0.285235	-0.00323157	0.161078	0.620987	NA
AC137934.1	3858.67	-0.0102824	0.0903288	0.0994693	0.954142
AC138035.1	5.3155	-0.0151168	0.166667	0.150637	0.99969
AC138035.2	21.0398	0.00275776	0.0697646	0.590356	0.99969
AC138035.3	0.262965	0.00241641	0.159011	0.707222	NA
AC138430.4	1.76088	-0.00316964	0.133721	0.66144	NA
AC138472.6	0.597376	-0.00544179	0.170427	0.428423	NA
AC138517.4	0.271783	-0.003115	0.160731	0.632838	NA
AC138623.1	0.266026	0.00243365	0.159055	0.705301	NA
AC138969.4	76.5845	0.000166762	0.0537099	0.967607	0.99969
AC139099.4	282.323	0.000884002	0.0211583	0.539466	0.99969
AC139099.5	4.70401	-0.0148245	0.180966	0.155594	NA
AC139099.6	41.0846	-0.00537349	0.0835932	0.361306	0.99969
AC139099.7	3.93807	0.00134457	0.139638	0.84596	NA
AC139100.3	12.4638	-0.00123036	0.0743695	0.82396	0.99969
AC139712.2	56.2119	-0.0040427	0.0580523	0.299198	0.99969
AC140481.4	1.37623	-0.00270983	0.142052	0.700508	NA
AC140481.8	2.20578	0.00232972	0.146527	0.734742	NA
AC140725.4	0.530503	-0.00509053	0.168634	0.454932	NA
AC140912.1	0.660842	-0.0016364	0.15594	0.799253	NA
AC141586.5	848.634	-0.000255004	0.0265204	0.893039	0.99969
AC141928.1	0.262965	0.00241641	0.159011	0.707222	NA
AC142119.1	1.40031	0.00273601	0.132262	0.70333	NA
AC142293.3	2.15167	0.000704488	0.135398	0.919329	NA
AC142528.1	2.98563	-0.0131625	0.178949	0.180956	NA
AC144449.1	888.796	-0.000365444	0.024042	0.829445	0.99969
AC144450.1	787.126	-0.000671025	0.0236392	0.681007	0.99969
AC144450.2	2.22799	-0.0030304	0.115662	0.672422	NA
AC144568.2	4.2777	-0.00797299	0.138991	0.335977	NA
AC144568.4	2.04471	0.0018366	0.126078	0.796223	NA
AC144652.1	8.09147	-0.000363857	0.11477	0.958503	0.99969
AC144835.1	1.37491	-0.00651836	0.159952	0.394102	NA
AC144836.1	4.94726	0.00463993	0.096146	0.488192	NA
AC144838.3	0.265252	-0.00305647	0.160563	0.638851	NA
AC145110.1	6.02262	-0.00161631	0.10319	0.812611	0.99969
AC145124.2	210.66	-0.00167061	0.0407214	0.558442	0.99969
AC145212.2	450.245	0.00412524	0.0687106	0.393966	0.99969
AC145343.2	29.6682	-0.000865354	0.0692239	0.868123	0.99969
AC147651.1	1.88974	0.00106417	0.123589	0.880211	NA
AC152010.1	0.806531	-0.00245021	0.157566	0.706436	NA
AC156455.1	8.63986	-0.00173213	0.0775158	0.761533	0.99969
AC159540.1	2.77341	0.00463665	0.130219	0.536895	NA
AC159540.2	4.12492	-0.0015689	0.128025	0.824711	NA
AC159540.3	0.262965	0.00241641	0.159011	0.707222	NA
AC195454.1	15.0645	-0.000454138	0.0553815	0.914469	0.99969
AC217773.1	0.302361	0.00255785	0.159361	0.691599	NA
AC226119.4	22.2107	0.0066561	0.0997742	0.336228	0.99969
AC226119.5	751.608	-8.76779e-05	0.0211455	0.953313	0.99969
AC231657.1	0.488491	0.00392944	0.163793	0.552728	NA
AC233755.1	6.57448	0.00287975	0.137102	0.687356	0.99969
AC234582.1	0.269088	0.00245246	0.159101	0.703213	NA
AC239868.3	0.271783	-0.003115	0.160731	0.632838	NA
AC240274.1	1128.97	-0.00228199	0.0412676	0.407924	0.99969
AC253572.1	70.0164	-0.0140036	0.141136	0.147924	0.99969
ACAA1	626.436	-0.00133663	0.0259883	0.434791	0.99969
ACAA2	1446.88	-0.00453818	0.0553778	0.206233	0.99969
ACACA	890.279	0.00363135	0.0474666	0.233051	0.99969
ACACB	64.3998	0.0282691	0.204982	0.0594838	0.84686
ACAD10	56.7711	0.000863923	0.064109	0.858903	0.99969
ACAD11	6822.68	0.000187527	0.0176324	0.881861	0.99969
ACAD8	2306.66	0.00108894	0.021188	0.4476	0.99969
ACAD9	111.648	0.000723459	0.0695168	0.89008	0.99969
ACADL	7.4079	-0.0898106	0.491032	0.0100553	0.48645
ACADM	426.325	0.00826692	0.0815213	0.133852	0.99969
ACADS	25.6976	0.00063077	0.101269	0.925436	0.99969
ACADSB	1795.89	-0.000872048	0.019792	0.522238	0.99969
ACADVL	345.791	-0.00193675	0.0411982	0.494404	0.99969
ACAN	18.9826	-0.000182356	0.0541734	0.964884	0.99969
ACAP1	5.89915	-0.0237391	0.214219	0.0801389	0.907127
ACAP2	1873.21	-0.00160874	0.0359795	0.511687	0.99969
ACAP3	13.1187	0.133698	0.562041	0.00626885	0.387197
ACAT1	8475.01	-0.00819261	0.070368	0.0835414	0.910164
ACAT2	3610.85	0.00158285	0.0204374	0.27139	0.99969
ACBD3	5529.78	0.000594732	0.019081	0.655445	0.99969
ACBD4	13.5653	0.00292247	0.0731996	0.585474	0.99969
ACBD5	82.1502	-0.0031142	0.0724647	0.555764	0.99969
ACBD6	970.272	0.000117164	0.0281254	0.953972	0.99969
ACBD7	17.1757	-0.020653	0.189982	0.0971649	0.951515
ACCS	39.0738	0.0157923	0.181283	0.143078	0.99969
ACCSL	98222.4	0.000131654	0.0165081	0.912572	0.99969
ACD	1125.4	0.00108028	0.0311146	0.615857	0.99969
ACE	0.394447	0.00339646	0.161829	0.603929	NA
ACE2	4084.56	-0.00125581	0.0386563	0.64945	0.99969
ACE3P	0.271783	-0.003115	0.160731	0.632838	NA
ACER1	9.04904	-0.00166342	0.067851	0.743339	0.99969
ACER2	24.7493	0.00753178	0.118364	0.335676	0.99969
ACER3	501.724	0.00125521	0.0277715	0.497805	0.99969
ACHE	19.3212	-0.00130462	0.11687	0.85306	0.99969
ACIN1	2515.35	-0.00254982	0.0333524	0.227534	0.99969
ACKR1	0.262965	0.00241641	0.159011	0.707222	NA
ACKR2	18.249	-0.00305862	0.0984002	0.649573	0.99969
ACKR3	1.32707	0.00714736	0.180956	0.31831	NA
ACKR4	1.52251	-0.00940996	0.166309	0.272901	NA
ACLY	10040.1	-0.000763886	0.0162185	0.526171	0.99969
ACMSD	1.28052	0.00376215	0.147835	0.597601	NA
ACO1	515.25	0.00386774	0.0376243	0.112211	0.982032
ACO2	413.569	0.00136343	0.0323056	0.534219	0.99969
ACOT1	57.8205	0.000986194	0.0818865	0.868671	0.99969
ACOT11	32.2852	0.444551	0.857785	0.00121867	0.169201
ACOT12	8.19098	0.00103333	0.0884184	0.869329	0.99969
ACOT13	2369.75	3.06581e-05	0.0207884	0.983394	0.99969
ACOT2	746.694	0.00214149	0.0369213	0.375095	0.99969
ACOT4	54.3223	0.00701873	0.0897844	0.259609	0.99969
ACOT6	0.461518	-0.00205378	0.157359	0.749729	NA
ACOT7	242.545	-0.000547777	0.0222618	0.723236	0.99969
ACOT8	491.995	0.00747232	0.0642804	0.0813286	0.907127
ACOT9	4261.89	-0.000223654	0.0234835	0.893098	0.99969
ACOX1	349.027	0.00450998	0.0582741	0.239784	0.99969
ACOX2	11.3248	0.0024396	0.0727025	0.649201	0.99969
ACOX3	408.834	-8.53131e-05	0.0324157	0.971377	0.99969
ACOXL	535.281	-0.000623642	0.0190527	0.639103	0.99969
ACP1	4151.06	-0.000434417	0.0252654	0.807585	0.99969
ACP2	66.7452	0.0118626	0.120517	0.157599	0.99969
ACP5	15.1581	-0.00508096	0.0961229	0.448295	0.99969
ACP6	184.082	-0.00680927	0.0861538	0.25283	0.99969
ACPP	4.77943	0.00700248	0.135152	0.383191	NA
ACPT	42.1681	0.0148518	0.150349	0.143643	0.99969
ACR	3.54489	-0.00342857	0.118492	0.636168	NA
ACRBP	12.7767	0.00101053	0.0943454	0.876871	0.99969
ACRC	31.3082	0.00281221	0.0842992	0.643289	0.99969
ACRV1	40.2813	-0.00315284	0.0743108	0.560537	0.99969
ACSBG1	188.152	-0.00559207	0.0836255	0.340582	0.99969
ACSBG2	4.97296	-0.000363207	0.10542	0.957651	NA
ACSF2	3.8484	0.00159755	0.118017	0.821235	NA
ACSF3	98.5999	0.000490436	0.0559227	0.90853	0.99969
ACSL1	874.636	-0.533091	0.555838	0.000497659	0.0982697
ACSL3	5902.75	-0.00280815	0.0406041	0.280396	0.99969
ACSL4	435.053	0.00446684	0.0520937	0.180995	0.99969
ACSL5	100.907	0.00187507	0.0543067	0.639581	0.99969
ACSL6_1	4.12789	0.000723012	0.10605	0.916053	NA
ACSL6_2	2.78048	0.00538281	0.156576	0.464131	NA
ACSM1	1.74794	0.0113731	0.199488	0.184203	NA
ACSM2A	2.55713	0.00561768	0.13549	0.466386	NA
ACSM2B	4.53402	0.00413384	0.135156	0.576381	NA
ACSM3	241.881	-0.000732403	0.0375149	0.790072	0.99969
ACSM4	33.3394	0.0012918	0.151949	NA	NA
ACSM5	3.95332	0.00228874	0.104575	0.739631	NA
ACSM5P1	2.03537	0.000243313	0.132707	0.972192	NA
ACSM6	42.1877	0.00554631	0.0943359	0.400921	0.99969
ACSS1	3.60424	0.000293731	0.12716	0.96666	NA
ACSS2	31.7802	-0.000856593	0.0613767	0.854228	0.99969
ACSS3	2939.03	-0.009029	0.0704339	0.0621038	0.853818
ACTA2	8.71543	0.000596822	0.113789	0.931921	0.99969
ACTA2-AS1	0.934912	-0.00697992	0.179325	0.329275	NA
ACTB	12687.9	-0.00101221	0.0271394	0.583279	0.99969
ACTBP13	0.262965	0.00241641	0.159011	0.707222	NA
ACTBP6	6.93825	0.0326109	0.34105	0.0289817	0.685601
ACTG1	20398	0.000690944	0.0159125	0.561158	0.99969
ACTG1P15	337.699	-0.000337297	0.0572641	0.938553	0.99969
ACTG1P17	10.6999	0.0130435	0.169706	0.185683	0.99969
ACTG1P19	1.94147	-0.00985569	0.199183	0.204493	NA
ACTG1P23	36.0034	0.0100298	0.146874	0.258583	0.99969
ACTG1P24	2.15467	-0.0127275	0.213965	0.145561	NA
ACTG1P9	0.295456	-0.000356814	0.155589	0.955104	NA
ACTG2	694.103	-0.000873615	0.0373753	0.748056	0.99969
ACTL6A	9696.63	1.89168e-05	0.0167039	0.987528	0.99969
ACTL6B	17.143	0.000320475	0.054197	0.938313	0.99969
ACTL7A	0.271783	-0.003115	0.160731	0.632838	NA
ACTL7B	76.85	-0.00173696	0.040113	0.532875	0.99969
ACTL8	312649	-0.000281323	0.0154289	0.806639	0.99969
ACTL9	1.3953	0.00731842	0.182062	0.309128	NA
ACTN1	7300.51	-0.00097264	0.0190283	0.463252	0.99969
ACTN1-AS1	11.3966	-0.00505007	0.0884461	0.41917	0.99969
ACTN2	11.067	-0.0202198	0.176573	0.0960151	0.950446
ACTN3	85.0753	-0.00505364	0.0918602	0.434275	0.99969
ACTN4	877.737	0.00302829	0.0361866	0.185556	0.99969
ACTN4P1	0.298722	-0.000356814	0.155589	0.955104	NA
ACTR10	3932.57	0.000309391	0.0159902	0.792062	0.99969
ACTR1A	532.031	-0.000785497	0.0265014	0.668331	0.99969
ACTR1B	120.24	-0.00114273	0.0631945	0.811043	0.99969
ACTR2	10266.7	-0.000579591	0.0178141	0.646295	0.99969
ACTR3	5157.4	-0.00867904	0.0651114	0.0536945	0.830299
ACTR3B	1707.93	-0.00523959	0.0549819	0.138571	0.99969
ACTR3BP1	0.262965	0.00241641	0.159011	0.707222	NA
ACTR3BP2_2	0.271783	-0.003115	0.160731	0.632838	NA
ACTR3BP3	0.271783	-0.003115	0.160731	0.632838	NA
ACTR3BP6	0.271783	-0.003115	0.160731	0.632838	NA
ACTR3C	44.5834	-0.0137524	0.128506	0.128514	0.995826
ACTR3P2	0.269088	0.00245246	0.159101	0.703213	NA
ACTR5	117.104	0.000579517	0.0282028	0.771872	0.99969
ACTR6	217.807	0.0035725	0.0622138	0.413643	0.99969
ACTR6P1	0.262965	0.00241641	0.159011	0.707222	NA
ACTR8	242.557	0.0099515	0.0942743	0.126189	0.992284
ACTRT1	9.27576	0.00199679	0.144167	NA	NA
ACTRT3	1.11624	0.00654287	0.177176	0.353157	NA
ACVR1	1325.01	-0.000177488	0.0262914	0.924889	0.99969
ACVR1B	5108.99	0.000300437	0.0186255	0.819854	0.99969
ACVR1C	520.513	0.00359324	0.0614465	0.402995	0.99969
ACVR2A	4198.98	-0.00246119	0.0387749	0.326414	0.99969
ACVR2B	5439.83	0.000462906	0.0202796	0.743939	0.99969
ACVR2B-AS1	4.26645	-0.0284187	0.313346	0.0380613	NA
ACVRL1	4.26264	0.00949197	0.163027	0.273041	NA
ACY1	1.10252	-0.00118707	0.141294	0.862862	NA
ACY3	0.271783	-0.003115	0.160731	0.632838	NA
ACYP1	1002.28	-0.000391228	0.0267524	0.837221	0.99969
ACYP2	344.185	0.062158	0.228433	0.0106442	0.495326
AD000671.6	18.8672	-0.00741374	0.0952595	0.26237	0.99969
AD000864.6	0.403632	0.00345257	0.162021	0.598371	NA
ADA	1844.73	0.000277876	0.0305009	0.900117	0.99969
ADAD1	12936.9	-0.000542564	0.0159478	0.645353	0.99969
ADAD2	619.704	-0.00176172	0.0338186	0.430456	0.99969
ADAL	1187.52	0.0021485	0.0262693	0.213529	0.99969
ADAM10	9824.66	9.46179e-05	0.0188553	0.943719	0.99969
ADAM11	26.6502	-0.000768673	0.0887324	0.902793	0.99969
ADAM12	2724.76	0.000342619	0.0245436	0.8436	0.99969
ADAM15	369.383	-0.00161576	0.0473771	0.639969	0.99969
ADAM17	3290.95	0.00575259	0.0608216	0.145846	0.99969
ADAM18	11.8797	0.000249711	0.0799673	0.966043	0.99969
ADAM19	3020.3	-0.00272731	0.0437994	0.343987	0.99969
ADAM1B	4.8921	-0.0171741	0.251571	0.0800006	NA
ADAM2	5.19299	0.00132035	0.120339	0.851803	0.99969
ADAM21	0.279061	0.00251759	0.15926	0.696022	NA
ADAM21P1	23.6672	0.0164547	0.138711	0.0988999	0.954142
ADAM22	77.4044	-0.00237991	0.0852376	0.6978	0.99969
ADAM23	298.583	0.0234786	0.136519	0.0335738	0.726459
ADAM24P	0.262965	0.00241641	0.159011	0.707222	NA
ADAM28	6251.69	-0.00032984	0.0238492	0.844788	0.99969
ADAM29	9.05839	0.0101435	0.146205	0.254609	0.99969
ADAM32	34.5659	-0.00771221	0.10539	0.288586	0.99969
ADAM33	1.73377	0.00956908	0.176975	0.255699	NA
ADAM3A	2.89278	0.00123737	0.0978877	0.852382	NA
ADAM5	4.38872	0.00238425	0.129476	0.739016	NA
ADAM8	743.015	-0.00184013	0.0406975	0.512987	0.99969
ADAM9	741.936	0.00225678	0.045477	0.472782	0.99969
ADAMTS10	25.4511	-0.00774729	0.0937833	0.23273	0.99969
ADAMTS12	270.979	0.000572136	0.0262502	0.756432	0.99969
ADAMTS13	13.8456	-7.83433e-05	0.0802953	0.989376	0.99969
ADAMTS14	84.6767	0.00173642	0.0501619	0.63646	0.99969
ADAMTS15	80.2013	-0.11379	0.354429	0.00731819	0.416106
ADAMTS16	14.1922	0.00413482	0.10141	0.549016	0.99969
ADAMTS17	1351.79	-0.00144376	0.0251421	0.381004	0.99969
ADAMTS18	939.55	0.000870442	0.0212827	0.548077	0.99969
ADAMTS19	358.55	-0.00114079	0.0319933	0.606421	0.99969
ADAMTS19-AS1	1.08713	-0.00752599	0.182826	0.300134	NA
ADAMTS2	328.429	0.000314518	0.0328656	0.895949	0.99969
ADAMTS20	15.7115	0.00166025	0.0831854	0.782978	0.99969
ADAMTS3	2576.93	0.0927059	0.267734	0.00569219	0.378913
ADAMTS4	2.82469	0.00408007	0.150159	0.568081	NA
ADAMTS5	160.102	-0.0101606	0.0816577	0.0723644	0.894301
ADAMTS6	26.9664	0.00574716	0.100926	0.409041	0.99969
ADAMTS7	9.71127	-0.000506085	0.0966903	0.938865	0.99969
ADAMTS7P1	6.81018	-0.00866664	0.150635	0.307333	0.99969
ADAMTS7P3	3.18055	5.45051e-05	0.117259	0.993799	NA
ADAMTS7P4	1480.4	-0.00112072	0.0195964	0.409257	0.99969
ADAMTS8	1.98563	0.00823554	0.176934	0.292934	NA
ADAMTS9	12856.3	0.000512173	0.0179358	0.686885	0.99969
ADAMTS9-AS2	92.7003	-0.00237308	0.0593668	0.58523	0.99969
ADAMTSL1	4177.61	-0.00190514	0.0282212	0.29384	0.99969
ADAMTSL2	13.7658	-0.00196712	0.0786288	0.733038	0.99969
ADAMTSL3	3192.86	-0.00368193	0.0448394	0.195387	0.99969
ADAMTSL4	0.262965	0.00241641	0.159011	0.707222	NA
ADAMTSL4-AS1	4.56326	-0.000491172	0.0926387	0.939325	NA
ADAMTSL5	49.5388	0.00250177	0.0629997	0.588762	0.99969
ADAP1	133.528	0.00283159	0.057406	0.48909	0.99969
ADAP2	19.6258	-0.00200179	0.0622785	0.665861	0.99969
ADAR	9666.41	-0.00058746	0.0150718	0.611686	0.99969
ADARB1	235.281	0.000771705	0.026552	0.674843	0.99969
ADARB2	1879.74	0.00239911	0.0315777	0.232154	0.99969
ADAT1	9870.45	0.000888848	0.0179928	0.486658	0.99969
ADAT2	18.2115	-0.0167186	0.174196	0.131134	0.997799
ADAT3	0.862984	-0.00253023	0.157686	0.697824	NA
ADCK1	21.3985	0.00732148	0.0910429	0.245502	0.99969
ADCK2	81.1595	0.00139072	0.0668373	0.782002	0.99969
ADCK3	390.65	0.175465	0.395326	0.00328381	0.286753
ADCK4	3.88217	0.00239881	0.0977727	0.71959	NA
ADCK5	44.9381	-0.000597568	0.0619188	0.899096	0.99969
ADCY1	120.28	0.00541827	0.0796888	0.330969	0.99969
ADCY10	21.6866	0.00173191	0.0543873	0.667618	0.99969
ADCY10P1	397.742	-0.00163354	0.0334396	0.463836	0.99969
ADCY2	299.008	-0.000288262	0.0272604	0.882645	0.99969
ADCY3	1953.79	0.000564821	0.0244921	0.74112	0.99969
ADCY4	3.50744	0.00109773	0.0978749	0.868813	NA
ADCY5	3419.41	-0.000227261	0.019367	0.868268	0.99969
ADCY6	1.7751	0.00256199	0.148847	0.708329	NA
ADCY7	418.596	-0.00154135	0.0435518	0.622844	0.99969
ADCY8	34.1253	0.00146963	0.0804373	0.802686	0.99969
ADCY9	7468.68	0.000795367	0.0265121	0.664291	0.99969
ADCYAP1	0.262965	0.00241641	0.159011	0.707222	NA
ADCYAP1R1	25.7208	-0.000705006	0.139148	0.918488	0.99969
ADD1	4729.78	0.000822075	0.0149976	0.489615	0.99969
ADD2	24238.3	-0.000984131	0.0231333	0.527577	0.99969
ADD3	56696	0.000421488	0.0176098	0.736959	0.99969
ADD3-AS1	28.1459	0.0455812	0.27605	0.0316768	0.714633
ADGB	764.351	-0.00212173	0.0356089	0.358619	0.99969
ADGRA1	3.88662	-0.000544223	0.121257	0.938373	NA
ADGRA2	20.1365	0.000541203	0.0604503	0.906488	0.99969
ADGRA3	1193.1	-0.000214916	0.0216861	0.888437	0.99969
ADGRB1	7.05055	0.00763506	0.131697	0.348186	0.99969
ADGRB2	361.656	0.0023654	0.0488187	0.489403	0.99969
ADGRB3	76.3575	0.0134452	0.145825	0.166418	0.99969
ADGRD1	1760.88	-0.004305	0.0587899	0.271306	0.99969
ADGRD2	8.08557	0.00474238	0.0909303	0.459676	0.99969
ADGRE1	9.39447	0.00118409	0.0762338	0.833858	0.99969
ADGRE2	9.67653	0.00416236	0.0834866	0.485864	0.99969
ADGRE3	403.933	0.00415173	0.0573014	0.275432	0.99969
ADGRE4P	110.025	0.000832627	0.0244578	0.618187	0.99969
ADGRE5	97.9845	-0.0359294	0.233289	0.0430879	0.786412
ADGRF1	3.54541	-0.00141539	0.105908	0.836937	NA
ADGRF2	3.21057	0.000711995	0.13887	0.917753	NA
ADGRF3	0.26717	-0.000356814	0.155589	0.955104	NA
ADGRF4	1.49062	-0.00263173	0.151839	0.697258	NA
ADGRF5	9.15253	0.00168268	0.084668	0.782803	0.99969
ADGRF5P1	0.262965	0.00241641	0.159011	0.707222	NA
ADGRF5P2	0.269088	0.00245246	0.159101	0.703213	NA
ADGRG1	130.311	0.000397285	0.0434598	0.903488	0.99969
ADGRG2	753.002	-0.00200732	0.0484132	0.562566	0.99969
ADGRG3	5.93435	0.00951101	0.15827	0.275096	0.99969
ADGRG4	11.1072	-0.00540999	0.116579	0.469472	0.99969
ADGRG5	11.1432	-0.0035841	0.0975026	0.593757	0.99969
ADGRG6	3415.18	-0.00162515	0.0305942	0.417395	0.99969
ADGRG7	71.5944	-0.00199421	0.0424968	0.49716	0.99969
ADGRL1	371.515	0.000847791	0.0258959	0.633206	0.99969
ADGRL2	88.4995	0.000363467	0.0588307	0.935516	0.99969
ADGRL3	492.178	-0.000305107	0.0235067	0.854244	0.99969
ADGRL3-AS1	158.68	-0.000900565	0.0316514	0.686571	0.99969
ADGRL4	6.69446	0.00455368	0.128981	0.54325	0.99969
ADGRV1	1305.45	-0.000588978	0.0244413	0.729427	0.99969
ADH1B	0.262965	0.00241641	0.159011	0.707222	NA
ADH1C	2.65684	0.00735645	0.167277	0.343406	NA
ADH4	0.418591	0.00354188	0.162334	0.589605	NA
ADH5	9420.66	-0.00108666	0.0208055	0.44214	0.99969
ADH5P2	1.44888	-0.00522094	0.143635	0.490039	NA
ADH5P4	5.81847	-0.00372325	0.0877443	0.551288	0.99969
ADH7	0.532053	0.00423807	0.165068	0.524724	NA
ADHFE1	17.5731	0.00380962	0.0818583	0.517511	0.99969
ADI1	1749.35	-0.000664733	0.0349436	0.79383	0.99969
ADIG	2.26649	0.00987623	0.165347	0.260039	NA
ADIPOQ	0.942019	0.00474789	0.156237	0.507427	NA
ADIPOR1	2475.95	-0.0949677	0.264897	0.00512216	0.362375
ADIPOR1P1	0.537039	0.00426258	0.165173	0.522553	NA
ADIPOR2	1535.93	0.00256491	0.0365048	0.268995	0.99969
ADK	4007.2	-0.000465789	0.0145786	0.681544	0.99969
ADM2	19.9155	-0.00659306	0.100271	0.342763	0.99969
ADM5	1.53561	-0.000582238	0.152639	0.928342	NA
ADNP	837.912	0.00223519	0.0373486	0.357999	0.99969
ADNP-AS1	12.9499	-0.00348623	0.105167	0.61756	0.99969
ADNP2	3320.52	-0.00144325	0.0313827	0.49202	0.99969
ADO	1682.94	-0.00310612	0.041844	0.243451	0.99969
ADORA1	11.9872	0.00630145	0.10535	0.38131	0.99969
ADORA2A	1.01894	-0.00191454	0.135877	0.785716	NA
ADORA2A-AS1	174.658	0.00349407	0.0590237	0.393793	0.99969
ADORA2B	30.693	0.00138022	0.0783988	0.810879	0.99969
ADPGK	22074.8	-0.00406204	0.0424236	0.132315	0.998832
ADPGK-AS1	11.1003	-0.00230079	0.113407	0.74481	0.99969
ADPRH	1.3972	0.00381719	0.146965	0.593969	NA
ADPRHL1	113.707	-0.000779494	0.0276506	0.685559	0.99969
ADPRHL2	53.671	0.00026731	0.0738117	0.961326	0.99969
ADPRM	1113.83	-0.00733949	0.0798128	0.17376	0.99969
ADRA1A	11.8372	0.000384989	0.10877	0.955553	0.99969
ADRA1B	12.5226	0.000758187	0.0860717	0.902247	0.99969
ADRA1D	4.17007	0.0098906	0.171165	0.25463	NA
ADRA2B	877.59	-0.00188011	0.0335343	0.390363	0.99969
ADRB1	2.89978	-0.00163729	0.121559	0.817437	NA
ADRBK1	128.881	0.00118353	0.0454198	0.724564	0.99969
ADRBK2	756.89	-0.00128563	0.0270394	0.473153	0.99969
ADRM1	10427.7	0.000434452	0.0135126	0.700194	0.99969
ADSL	2732.97	0.00121828	0.0278626	0.513552	0.99969
ADSS	744.965	-0.00153337	0.0385655	0.569448	0.99969
ADSSL1	31.6189	-0.00149907	0.0800026	NA	NA
ADTRP	700.233	-0.00196713	0.0371259	0.425472	0.99969
AE000658.22	30.8265	0.00233396	0.0693556	0.649446	0.99969
AE000658.25	0.271783	-0.003115	0.160731	0.632838	NA
AE000658.31	0.657411	0.00486599	0.167942	0.471501	NA
AE000661.37	0.543566	-0.00516165	0.168989	0.449443	NA
AEBP2	304.875	0.00022793	0.0236651	0.891935	0.99969
AEN	842.085	0.00340805	0.0439822	0.22309	0.99969
AES	3.58425	-0.0128612	0.22242	0.129701	NA
AF001548.5	2.30261	-0.00952079	0.18048	0.251254	NA
AF001548.6	0.590912	-0.000364282	0.154904	0.954389	NA
AF001550.7	220.035	0.000432046	0.0241044	0.798809	0.99969
AF003529.2	1.33009	-0.00429238	0.16407	0.523326	NA
AF003626.1	0.269088	0.00245246	0.159101	0.703213	NA
AF011889.2	13.4243	0.0168606	0.194822	0.128952	0.997105
AF038458.3	6.65761	0.00671695	0.119658	0.385616	0.99969
AF038458.5	0.541244	0.00177139	0.156866	0.782394	NA
AF064858.11	5.43537	-0.0154128	0.225997	0.114448	0.982032
AF064858.6	777.733	0.00740099	0.0769064	0.151622	0.99969
AF064858.8	0.920376	0.00591511	0.173484	0.393564	NA
AF064860.5	17.8648	0.00790146	0.113585	0.304021	0.99969
AF067845.2	28.2742	-0.0180007	0.180932	0.118469	0.982032
AF096876.1	0.262965	0.00241641	0.159011	0.707222	NA
AF121897.4	0.262965	0.00241641	0.159011	0.707222	NA
AF121898.3	461.977	0.000564223	0.0353046	0.827246	0.99969
AF124730.4	0.272156	-0.000356814	0.155589	0.955104	NA
AF127577.10	206.928	0.00228253	0.0418559	0.416572	0.99969
AF127577.11	5.62364	0.00288095	0.128919	0.689944	0.99969
AF127577.8	14.1022	0.00278192	0.0671253	0.571607	0.99969
AF127936.3	0.262965	0.00241641	0.159011	0.707222	NA
AF127936.7	3.22572	-0.00129689	0.130744	0.853947	NA
AF127936.9	172.343	0.00699402	0.0853908	0.234069	0.99969
AF129408.17	0.279061	0.00251759	0.15926	0.696022	NA
AF131215.2	0.530503	-0.00509053	0.168634	0.454932	NA
AF131215.8	1.20208	-0.0067402	0.172181	0.358685	NA
AF131215.9	0.590912	-0.000364282	0.154904	0.954389	NA
AF131216.1	10.5265	0.00387376	0.116851	0.594658	0.99969
AF131216.5	25.5304	0.0035001	0.154202	NA	NA
AF131216.6	0.971648	-0.0052041	0.166732	0.453216	NA
AF131217.1	87.8739	0.00301432	0.0506923	0.380787	0.99969
AF146191.4	171.732	0.000210474	0.0351193	0.935382	0.99969
AF146191.8	16.0577	-0.0105004	0.163174	0.243991	0.99969
AF165138.7	4.52061	0.00207036	0.139656	0.76735	NA
AF186192.1	0.262965	0.00241641	0.159011	0.707222	NA
AF186192.5	14.9689	-0.017539	0.181082	0.123243	0.988461
AF196779.12	7.86033	0.00566089	0.121164	0.456773	0.99969
AF196970.3	33.3349	0.0032378	0.0762851	0.559579	0.99969
AF196972.3	0.262965	0.00241641	0.159011	0.707222	NA
AF196972.4	0.819983	-0.00251093	0.157721	0.699771	NA
AF196972.9	2.09154	0.0096097	0.195247	0.218023	NA
AF212831.2	0.788894	0.00542538	0.170791	0.428271	NA
AF228730.5	3.19881	0.00208704	0.105579	0.762326	NA
AF228730.8	3.02205	0.00513869	0.130371	0.49927	NA
AF230666.2	1.07677	0.00213003	0.154597	0.745748	NA
AF241725.4	2.96698	0.0127654	0.185866	0.182925	NA
AF241725.6	3.22554	0.00571452	0.135355	0.460009	NA
AFAP1	4863.57	0.000271208	0.0136975	0.806798	0.99969
AFAP1-AS1	39.0905	-0.00241225	0.0494569	0.486818	0.99969
AFAP1L1	12.4836	-0.00117366	0.114548	0.867111	0.99969
AFAP1L2	1898.77	-0.00179571	0.0301114	0.355766	0.99969
AFF1	10769	-0.00127558	0.029482	0.519594	0.99969
AFF2	881.924	0.00061119	0.0243528	0.718136	0.99969
AFF3	714.341	0.00836305	0.0815514	0.129645	0.997212
AFF4	8284.56	-0.00543167	0.0702052	0.253318	0.99969
AFG3L1P	354.562	0.0018216	0.0406807	0.517677	0.99969
AFG3L2	380.098	0.00401494	0.0511546	0.223721	0.99969
AFM	1.33589	0.00315481	0.15448	0.641941	NA
AFMID	24.2394	-0.0159191	0.147054	0.121021	0.987595
AFP	2.64337	-0.00187654	0.153643	0.775027	NA
AFTPH	466.141	0.000994565	0.038788	0.724456	0.99969
AGA	205.468	0.0111647	0.095976	0.0956318	0.950342
AGAP1	2344.17	0.000363303	0.0152234	0.750935	0.99969
AGAP1-IT1	0.733335	-0.00143586	0.155403	0.823335	NA
AGAP10P	11.7931	0.035971	0.268429	0.0436051	0.792994
AGAP11	4.73075	0.00228505	0.107956	0.742948	NA
AGAP2	7.17983	-0.0007228	0.133934	0.917497	0.99969
AGAP3	166.562	0.0404727	0.191533	0.0208018	0.62157
AGAP4	41.5244	0.0235247	0.189702	0.0777243	0.900295
AGAP5	0.923438	0.00592525	0.173541	0.392875	NA
AGAP6	30.5165	0.0106015	0.139076	0.234599	0.99969
AGAP7P	4.13994	0.00559824	0.14155	0.466083	NA
AGAP9	9.44503	0.00740404	0.118039	0.342222	0.99969
AGBL1	928.257	0.000161067	0.0166144	0.893629	0.99969
AGBL2	11.8695	0.00691881	0.109181	0.35053	0.99969
AGBL3	756.352	-6.85587e-05	0.0270976	0.971944	0.99969
AGBL4	349.243	0.00108172	0.0412602	0.720125	0.99969
AGBL4-IT1	1.52171	-0.00883109	0.191746	0.241414	NA
AGBL5	453.694	0.00138881	0.0365103	0.5857	0.99969
AGER	0.788894	0.00542538	0.170791	0.428271	NA
AGFG1	1282.61	0.000488632	0.0216103	0.745659	0.99969
AGFG2	1053.92	-0.000973758	0.0270659	0.597857	0.99969
AGGF1	1866.04	-0.000439326	0.0303575	0.840964	0.99969
AGGF1P2	0.271783	-0.003115	0.160731	0.632838	NA
AGGF1P6	0.325661	0.00268826	0.159702	0.677399	NA
AGK	7104.57	-0.000164345	0.0147356	0.88353	0.99969
AGL	352.98	-0.0016165	0.0574571	0.706937	0.99969
AGMAT	32.6358	-0.00381829	0.0763186	0.487341	0.99969
AGMO	3167.24	-0.00122897	0.025631	0.469615	0.99969
AGO1	692.994	0.000912361	0.0314455	0.680076	0.99969
AGO2	5115.63	0.000341257	0.0164733	0.775471	0.99969
AGO3	494.412	5.41968e-06	0.035565	0.99836	0.999919
AGO4	12.17	0.0107857	0.132317	0.219551	0.99969
AGPAT1	729.451	-0.00120419	0.039751	0.674561	0.99969
AGPAT2	198.405	0.0112547	0.0987644	0.102866	0.963014
AGPAT3	867.963	-0.00201934	0.035437	0.383267	0.99969
AGPAT4	989.551	0.00849627	0.0766692	0.100491	0.957607
AGPAT5	1105.53	-0.00550874	0.0615337	0.170052	0.99969
AGPAT6	1016.74	0.000109787	0.0282735	0.957121	0.99969
AGPAT9	4748.87	-0.00103312	0.0359962	0.688349	0.99969
AGPS	1433.89	-0.00356899	0.0469635	0.236028	0.99969
AGR2	180.522	-0.00607693	0.0886858	0.327669	0.99969
AGR3	1.75224	-0.000640128	0.136952	0.92638	NA
AGRN	30.0041	-0.00271617	0.0617339	0.545193	0.99969
AGRP	1.8959	0.000109666	0.144756	0.987008	NA
AGT	2.15663	-0.00381202	0.160832	0.570064	NA
AGTPBP1	1042.71	-0.000606219	0.0213655	0.681709	0.99969
AGTR1	8.58338	0.00217329	0.0947362	0.740474	0.99969
AGTR2	1.72413	-0.00935455	0.195504	0.221651	NA
AGTRAP	1676.23	-0.000771957	0.0264713	0.673679	0.99969
AGXT	0.530503	-0.00509053	0.168634	0.454932	NA
AGXT2	4.0464	-0.00276044	0.10763	0.693032	NA
AHCTF1	7452.56	0.00102537	0.0228053	0.503453	0.99969
AHCY	2768.17	-0.00104023	0.0300345	0.61559	0.99969
AHCYL1	720.245	0.00211872	0.0296934	0.264351	0.99969
AHCYL2	532.026	-0.000643331	0.0276281	0.740709	0.99969
AHCYP7	0.557277	0.00435862	0.165591	0.514116	NA
AHCYP8	0.448032	-0.00453904	0.166032	0.499645	NA
AHDC1	206.704	0.00029469	0.0238723	0.861506	0.99969
AHI1	987.581	-0.00418104	0.0518529	0.210594	0.99969
AHNAK	58.3068	-0.00333505	0.0569174	0.397206	0.99969
AHNAK2	1.71539	0.0080831	0.187177	0.271488	NA
AHR	77.8702	-0.0219232	0.153145	0.0601079	0.847315
AHRR	5640.43	0.00239129	0.0397829	0.358582	0.99969
AHSA1	14857.6	9.1026e-05	0.0140421	0.934242	0.99969
AHSA2	250.575	0.00298159	0.042713	0.277481	0.99969
AICDA	21.7586	0.000138404	0.0450248	0.967661	0.99969
AIDA	731.613	-0.00421328	0.0451848	0.142002	0.99969
AIF1L	21.5256	-0.0189114	0.152034	0.0868785	0.92247
AIFM1	834.59	-0.00199047	0.0345186	0.375783	0.99969
AIFM2	11.9383	-0.212642	0.661742	0.00347198	0.295897
AIFM3	4.6177	0.000739981	0.0933581	0.909113	NA
AIG1	612.848	-0.00589144	0.0572746	0.112919	0.982032
AIM1	10308.3	-6.20587e-05	0.0226117	0.969153	0.99969
AIM1L	166.835	-0.00126019	0.0353465	0.61063	0.99969
AIM2	7.36531	3.68138e-05	0.0856032	0.995224	0.99969
AIMP1	408.957	-0.00384033	0.0484514	0.215744	0.99969
AIMP2	7629.61	0.00107811	0.018405	0.409893	0.99969
AIP	386.598	-0.00411678	0.042635	0.129438	0.997212
AIPL1	494.442	0.00594344	0.0879216	0.334766	0.99969
AIRE	0.534748	-0.000668788	0.155188	0.916388	NA
AJ003147.8	0.262965	0.00241641	0.159011	0.707222	NA
AJ003147.9	528.539	-0.000832751	0.0467535	0.812678	0.99969
AJ006995.3	4.64968	0.00879929	0.144252	0.302145	NA
AJ006998.2	45.2131	0.00137588	0.0414316	0.644422	0.99969
AJ011932.1	9.64304	0.000490888	0.0909854	0.93874	0.99969
AJ239318.1	0.796161	0.00304655	0.159992	0.641126	NA
AJ239322.1	0.932256	0.00151714	0.155272	0.813969	NA
AJ239322.3	1.0695	-0.000806715	0.153474	0.900514	NA
AJ271736.10	5.76344	0.00135212	0.0873908	0.828346	0.99969
AJAP1	54.924	-0.00281014	0.061464	0.527789	0.99969
AJUBA	19.5819	-0.00494922	0.100478	0.473595	0.99969
AK1	1031.08	-0.000370408	0.0269013	0.846855	0.99969
AK2	2174.86	6.65089e-06	0.0235813	0.996837	0.99969
AK2P2	0.579548	-0.000773711	0.152121	0.905336	NA
AK3	622.009	0.00319478	0.0515747	0.35846	0.99969
AK4	2668.25	0.00259465	0.0316905	0.199104	0.99969
AK4P1	1.0668	0.0020929	0.154608	0.749779	NA
AK4P3	1.12559	-0.00407461	0.159791	0.550971	NA
AK5	9677.72	0.00077603	0.0197885	0.56986	0.99969
[truncated: 30,455 more rows]

## Sheet:  Zhang’s research 
gene	baseMean	logFC	lfcSE	P.Value	adj.P.Val
TSPAN6	123.359	-0.354336	1.09284	0.74576	0.959031
TNMD	0	NA	NA	NA	NA
DPM1	4493.87	0.504807	0.28964	0.0813554	0.493448
SCYL3	1297.75	-0.0577589	0.628504	0.926778	0.988878
C1orf112	157.071	-0.0553733	0.531846	0.917078	0.987912
FGR	0	NA	NA	NA	NA
CFH	2.62386	-0.422214	3.79584	0.911433	NA
FUCA2	49.5406	2.20441	1.55875	0.157299	0.636742
GCLC	543.953	0.970869	0.478382	0.0424089	0.377518
NFYA	540.944	-0.303777	0.463746	0.512436	0.901449
STPG1	2147.42	-0.314653	0.495553	0.525458	0.908339
NIPAL3	1304.8	0.26643	0.320132	0.405268	0.855533
LAS1L	471.689	-0.248744	0.607458	0.682185	0.947457
ENPP4	34.5338	-1.54397	1.80803	0.393131	0.847464
SEMA3F	1.24704	-2.56282	3.94587	0.516019	NA
CFTR	4434.13	0.615179	0.383218	0.108428	0.551163
ANKIB1	1538.14	-0.0711997	0.488781	0.884184	0.982358
CYP51A1	8.35267	-0.769212	1.57843	0.626027	0.937305
KRIT1	786.691	-0.845914	0.387002	0.0288293	0.323522
RAD52	39.2617	-0.337407	1.34853	0.80243	0.972204
MYH16	29.7425	0.965494	1.36413	0.479085	0.892427
BAD	112.565	1.13078	0.61688	0.0667919	0.457657
LAP3	457.789	1.07674	0.373291	0.00392091	0.127422
CD99	0	NA	NA	NA	NA
CD99	0	NA	NA	NA	NA
HS3ST1	12.8452	7.22151	3.56579	NA	NA
AOC1	0	NA	NA	NA	NA
WNT16	0.683595	2.98859	3.97241	0.451848	NA
HECW1	19.8737	-2.49403	2.03256	0.219808	0.717848
MAD1L1	333.066	0.619429	0.64038	0.333402	0.807166
LASP1	524.717	0.303215	0.363338	0.403984	0.854568
SNX11	441.271	-0.305953	0.497337	0.538434	0.912385
TMEM176A	6.52198	-0.753753	2.74412	0.783563	NA
M6PR	1451.07	-0.983533	0.436465	0.0242337	0.298759
KLHL13	5.54213	-0.872925	2.88031	0.761839	NA
CYP26B1	23.9474	4.03637	1.38487	0.00356127	0.122748
ICA1	960.361	0.151843	0.446881	0.734018	0.957263
DBNDD1	17.079	-0.557097	2.11003	0.791762	0.971342
ALS2	1325.07	-0.453472	0.358104	0.205401	0.702352
CASP10	0.12238	-0.840481	4.08047	0.836809	NA
CFLAR	68.4102	0.666817	0.952408	0.483841	0.893377
TFPI	72.6458	2.10173	1.03453	0.0421963	0.377279
NDUFAF7	576.316	0.56117	0.446124	0.208436	0.703923
RBM5	145.198	0.593302	0.52412	0.257635	0.751708
MTMR7	216.213	-0.708654	0.749553	0.344436	0.814978
SLC7A2	231.667	0.333421	0.745851	0.65485	0.943247
ARF5	2738.04	0.574303	0.326079	0.0781984	0.486939
SARM1	0.153734	-0.840481	4.08047	0.836809	NA
POLDIP2	1417.95	0.140308	0.569353	0.805347	0.972204
PLXND1	29.0329	0.358794	1.45093	0.804687	0.972204
AK2	932.926	0.162708	0.405766	0.688427	0.948515
CD38	891.472	0.540478	0.478908	0.259082	0.753088
FKBP4	494.22	0.347147	0.378732	0.359351	0.826445
KDM1A	2082.88	0.617653	0.344728	0.0731787	0.475481
RBM6	1807.01	-0.280981	0.347876	0.419261	0.863789
CAMKK1	32.3246	6.10028	1.89458	0.00128254	0.069231
RECQL	799.326	-0.855158	0.572544	0.135277	0.600194
VPS50	2401.76	-0.426425	0.382068	0.264381	0.756288
HSPB6	14.3867	-1.5883	2.30668	0.491095	0.894397
ARHGAP33	320.079	1.73223	0.67935	0.0107774	0.206026
NDUFAB1	7279.83	0.399395	0.41126	0.331474	0.805564
PDK4	40.6266	-8.76132	2.26175	0.000107203	0.015244
SLC22A16	3.38219	5.29704	3.9201	0.176615	NA
ZMYND10	0	NA	NA	NA	NA
ABCB5	0.153734	-0.840481	4.08047	0.836809	NA
ARX	119.777	-0.306268	0.912062	0.737024	0.957669
SLC25A13	1447.7	-0.112534	0.501086	0.822306	0.973714
ST7	558.499	-0.127317	0.352166	0.717707	0.953669
CDC27	4138.53	-0.255044	0.250827	0.309242	0.789651
SLC4A1	7.51769	1.26327	3.70089	0.732847	NA
CALCR	5.17932	-5.78734	3.72321	0.12009	NA
HCCS	406.336	0.566476	0.455114	0.213245	0.709595
DVL2	2465.57	0.34275	0.446147	0.442342	0.87741
PRSS22	75.6056	0.430833	1.50009	0.773955	0.966917
UPF1	480.144	0.799895	0.516252	0.121279	0.576544
SKAP2	11396	-0.531675	0.339493	0.117328	0.569094
SLC25A5	549.544	0.998029	0.527793	0.0586314	0.43436
MCUB	2550.96	0.0319536	0.339554	0.925026	0.988668
HOXA11	0	NA	NA	NA	NA
POLR2J	605.645	-1.28686	0.619152	0.0376701	0.363011
DHX33	1500.79	0.158477	0.498191	0.750406	0.9608
MEOX1	1.60565	4.22357	3.93479	0.283095	NA
THSD7A	4651.71	-0.0552062	0.35793	0.877423	0.980974
LIG3	94.6391	-0.395234	0.636096	0.534374	0.912318
RPAP3	3455.82	-0.771213	0.316673	0.014877	0.23967
ACSM3	379.476	0.223567	2.07487	0.914194	0.987912
REXO5	332.945	0.154429	0.497502	0.756249	0.962043
CIAPIN1	19211.6	-0.434309	0.394135	0.270492	0.759918
SPPL2B	152.685	1.1595	0.674005	0.0853744	0.504641
FAM214B	0.178064	1.08307	4.08047	0.79068	NA
COPZ2	0	NA	NA	NA	NA
PRKAR2B	1562.54	-0.494107	0.551324	0.370137	0.834143
MSL3	8960.59	0.348862	0.425798	0.412608	0.860671
CREBBP	6308.2	0.142192	0.295294	0.630141	0.937305
TSPOAP1	3.53593	4.33538	3.75129	0.247802	NA
MPO	0	NA	NA	NA	NA
PON1	107.502	0.55996	0.822761	0.496133	0.896302
GCFC2	418.143	-0.445331	0.56595	0.431355	0.869536
WDR54	38.6768	-0.725089	1.04412	0.487401	0.894237
CROT	105.892	1.30595	0.772816	0.0910543	0.515232
ABCB4	6390.7	0.733628	0.458362	0.109478	0.552734
KMT2E	4832.18	-0.423445	0.315977	0.180208	0.673911
RHBDD2	193.212	0.374025	0.664353	0.57344	0.923625
SOX8	0.153734	-0.840481	4.08047	0.836809	NA
IBTK	171.945	-0.00928694	0.825044	0.991019	0.999151
ZNF195	1358.19	-0.767838	0.425776	0.071328	0.47193
MYCBP2	1045.43	-0.511473	0.521522	0.326724	0.802497
FBXL3	1961.27	0.215383	0.496168	0.664221	0.945891
ITGAL	1.61442	-4.09655	3.93313	0.29762	NA
PDK2	133.914	-1.00383	0.867336	0.247119	0.742896
ITGA3	38.6642	0.326743	1.54735	0.83276	0.97513
ZFX	139.425	0.700549	0.530788	0.186892	0.681866
LAMP2	4587.75	-0.422468	0.42761	0.323164	0.801041
ITGA2B	1.05792	1.62955	3.93634	0.678893	NA
ASB4	0	NA	NA	NA	NA
GDE1	90.5447	0.130218	0.907351	0.885884	0.982677
C19orf60	20.9982	0.271451	2.08142	0.896237	0.983577
CRLF1	0	NA	NA	NA	NA
OSBPL7	0	NA	NA	NA	NA
TMEM98	57.1275	0.102474	1.565	0.947793	0.991867
YBX2	120.842	1.06639	0.771915	0.167128	0.650697
KRT33A	0	NA	NA	NA	NA
MAP3K14	1.89309	-0.742198	3.82778	0.846256	NA
ABCC8	0.153734	-0.840481	4.08047	0.836809	NA
CACNG3	0	NA	NA	NA	NA
TMEM132A	37.2222	1.67373	1.14242	0.1429	0.61072
AP2B1	2505.85	-0.259913	0.397048	0.512716	0.901456
TAC1	4.65042	-5.63741	3.91585	0.14997	NA
ZNF263	1.12368	-0.353121	3.80396	0.926039	NA
CX3CL1	0.153734	-0.840481	4.08047	0.836809	NA
SPATA20	10.6418	-2.64966	2.40128	0.269837	0.759393
CACNA1G	0	NA	NA	NA	NA
TNFRSF12A	1317.22	1.03206	0.521665	0.0478836	0.397342
DLX6	307.052	0.164466	0.615739	0.789389	0.969891
MAP3K9	692.125	-0.583189	0.548907	0.288029	0.773251
RALA	2830.71	-0.0038017	0.358947	0.99155	0.999209
BAIAP2L1	3121.02	0.315622	0.367419	0.390327	0.846453
KDM7A	2681.4	-0.121937	0.317632	0.701057	0.951728
ETV1	80.9553	0.548236	1.08492	0.61333	0.93368
AGK	3701.75	-0.398647	0.483332	0.409491	0.858372
ALDH3B1	0	NA	NA	NA	NA
TTC22	0.170899	1.08307	4.08047	0.79068	NA
PHTF2	2561.62	-0.539833	0.303294	0.0750928	0.479886
CCL26	0.80721	-3.08587	3.95965	0.435785	NA
FARP2	1613.97	-0.208406	0.371506	0.574814	0.924495
USH1C	0.153734	-0.840481	4.08047	0.836809	NA
GGCT	1283.94	0.0507931	0.400764	0.899145	0.984528
DBF4	2355.81	-0.282598	0.296297	0.340202	0.81313
TBXA2R	0	NA	NA	NA	NA
IFRD1	2040.29	-0.762477	0.606209	0.208472	0.703923
LGALS14	0	NA	NA	NA	NA
COX10	1628.48	0.367287	0.304499	0.22774	0.72499
GTF2IRD1	22.6567	0.0512878	1.64621	0.975146	0.996639
PAF1	302.427	0.742303	0.596202	0.213112	0.709576
VPS41	596.82	-0.329619	0.3851	0.392036	0.846843
ARHGAP44	335.111	0.963961	0.521862	0.0647242	0.450598
ELAC2	1926.6	0.480132	0.379916	0.206308	0.703514
SCIN	2775.96	-0.0147351	0.53408	0.977989	0.996639
ARSD	98.8064	-0.644687	1.34406	0.631471	0.937305
PNPLA4	9047.22	-0.194261	0.261789	0.458056	0.883927
MYH13	158.795	0.537887	0.555408	0.332818	0.80695
ADIPOR2	3623.12	-0.305902	0.365264	0.402321	0.854238
CDKL3	40.033	1.50575	1.08877	0.166668	0.649863
UPP2	25.1853	1.29234	1.0368	0.212592	0.709114
PRSS21	21.8836	0.139121	1.61317	0.931275	0.989667
MARK4	348.506	0.536617	0.569678	0.34621	0.816218
PROM1	0.905176	-2.02942	3.9632	0.608605	NA
CCDC124	471.684	0.482865	0.442409	0.275077	0.762669
CEACAM21	85.3774	3.46725	1.68749	0.0399103	0.368852
PAFAH1B1	836.474	-0.414839	0.326594	0.204014	0.700154
NOS2	48.7904	1.54045	1.15104	0.180795	0.674866
DNAH9	722.94	-0.262336	0.4167	0.528986	0.909967
KIAA0100	865.382	-0.240459	0.46549	0.605454	0.931651
SLC13A2	0	NA	NA	NA	NA
GAS7	2213.15	0.0340349	0.394587	0.931264	0.989667
TRAPPC6A	427.898	0.743934	0.418016	0.075129	0.479886
MATK	56.7057	0.387477	1.00398	0.699541	0.951271
CEACAM7	0	NA	NA	NA	NA
CD79B	0.170899	1.08307	4.08047	0.79068	NA
SCN4A	15.6981	-6.509	3.08167	NA	NA
ST7L	125.971	-0.859456	0.614858	0.162169	0.644333
TKTL1	253.867	0.776452	3.2368	0.810421	0.972223
PAX6	6.02795	-6.01122	3.70491	0.104696	NA
RPUSD1	47.0257	0.398522	1.26321	0.752394	0.961258
RHBDF1	42.4635	-1.261	1.16447	0.278858	0.767208
LUC7L	101.445	0.8542	1.19487	0.474678	0.890763
CACNA2D2	311.922	-0.0809557	0.550648	0.883117	0.98183
BAIAP3	100.554	1.41028	0.668869	0.0349922	0.352434
TSR3	6.42901	-0.283276	3.16293	0.928636	NA
PIGQ	16.563	1.58885	1.40613	0.258499	0.752529
CRAMP1	551.415	0.499511	0.435095	0.250948	0.747617
TEAD3	498.343	0.439086	0.417346	0.292759	0.775264
SELE	0	NA	NA	NA	NA
DNAJC11	427.29	-0.207911	0.435295	0.632911	0.937305
FMO3	2.94266	5.09598	3.92209	0.19384	NA
MYLIP	15920	0.282772	0.493834	0.566912	0.922331
NOX1	0.56417	-1.10405	4.01306	0.783229	NA
E2F2	10.085	-6.74721	2.81279	0.0164505	0.24996
PSMB1	1432.01	0.892779	0.399686	0.0255028	0.305573
SYN1	10.9084	-0.537866	3.42021	0.875039	0.980494
JARID2	29768.7	0.108064	0.326893	0.740962	0.958541
CDKL5	888.128	0.132354	0.518535	0.798533	0.971524
CAMK1G	0	NA	NA	NA	NA
CDK11A	36.689	0.473268	1.04662	0.651133	0.942433
NADK	1100.7	0.633726	0.424862	0.135803	0.600445
TFAP2B	1699.44	-0.76402	0.424159	0.0716621	0.473051
TFAP2D	2177.47	-0.833682	0.407882	0.0409604	0.37293
DLEC1	153.517	-0.603793	0.736657	0.412422	0.860524
CYTH3	145.36	1.46673	0.611119	0.0163915	0.24996
ADAM22	11.9257	-1.52301	1.91873	0.427336	0.868832
SYPL1	1356.18	-0.562191	0.41819	0.178837	0.671967
CYB561	108.442	0.433313	0.624183	0.487551	0.894237
SPAG9	459.725	0.0273918	0.467756	0.953302	0.993278
CELSR3	16.605	-0.477942	1.92921	0.804335	0.972204
AASS	163.342	-1.62256	0.580138	0.00516028	0.146775
PLEKHG6	9.48497	-6.66359	3.06655	0.0297807	0.328454
SS18L2	2302.9	0.30595	0.303097	0.312776	0.791836
MPND	11.0181	1.22477	1.68712	0.467868	0.889307
MGST1	70.9981	1.0859	0.907814	0.23163	0.728613
CRY1	16535.8	-0.291865	0.429991	0.497284	0.896302
PGLYRP1	6.76641	6.29583	3.91344	0.107666	NA
NFIX	163.626	0.557831	0.53782	0.299639	0.78067
ST3GAL1	933.66	1.40561	0.653281	0.0314278	0.33386
MMP25	0	NA	NA	NA	NA
IL32	129.392	0.910061	1.26983	0.473571	0.890679
PKD1	59.5963	-0.505347	1.24198	0.68409	0.94775
MAPK8IP2	82.5786	0.303632	1.48306	0.83778	0.975628
MED24	185.096	-1.07694	0.853204	0.206866	0.703701
RHOBTB2	716.459	0.561083	0.465326	0.227901	0.72499
HEATR5B	550.959	-0.157008	0.357394	0.660434	0.945026
SEC62	2958.77	-0.211407	0.354306	0.550722	0.916268
RPS20	2591.7	-0.0962529	0.478075	0.840437	0.976715
CSDE1	66478.8	-0.686054	0.302211	0.0232005	0.292282
UBE3C	1728.59	0.334367	0.31806	0.293134	0.775264
REV3L	2531.51	-0.557763	0.305914	0.0682631	0.46158
TENM1	203.453	-1.31632	0.497491	0.00814692	0.180433
PAX7	0	NA	NA	NA	NA
MASP2	4.61427	5.74397	3.91655	0.142488	NA
IYD	13.3029	-1.87739	3.26059	0.564763	0.921493
FAM76A	3700.37	-0.145127	0.330235	0.660324	0.945026
TRAF3IP3	0	NA	NA	NA	NA
POMT2	66.3576	1.04024	1.09089	0.3403	0.81313
VTA1	6770.95	-1.15182	0.351244	0.00104079	0.0609324
MLXIPL	1575.11	1.12055	0.377695	0.00300916	0.112984
BAZ1B	10316.4	-0.0395399	0.250842	0.87475	0.980494
RANBP9	1890.53	-0.349112	0.44215	0.429774	0.869316
ETV7	30.9762	1.37682	2.55028	NA	NA
SPRTN	4357.36	-1.36659	0.375859	0.000277008	0.0279182
METTL13	162.594	1.24445	0.78047	0.110826	0.555316
DYRK4	132.69	1.07468	0.70057	0.125027	0.583203
ZNF207	3839.57	-0.104763	0.358948	0.770394	0.965231
UQCRC1	503.072	0.525256	0.613471	0.391885	0.846843
STARD3NL	10810.1	-0.699458	0.33229	0.0352947	0.353258
CD9	482.347	0.464413	0.752976	0.537387	0.912385
HHATL	0.170899	1.08307	4.08047	0.79068	NA
NCAPD2	701.173	0.304333	0.420879	0.469624	0.889426
IFFO1	179.126	-0.320773	0.539922	0.552438	0.917139
GIPR	0	NA	NA	NA	NA
PHF7	2411.8	0.209653	0.359339	0.559597	0.919247
SEMA3G	0.170899	1.08307	4.08047	0.79068	NA
NISCH	839.182	0.327631	0.423464	0.439112	0.874469
STAB1	18.1539	-0.0735671	2.09539	0.971993	0.996639
FUZ	69.4656	0.12279	1.74688	0.943962	0.991121
SLC6A13	0	NA	NA	NA	NA
IDS	2784.92	-0.0288594	0.434893	0.947091	0.991723
PRSS3	0	NA	NA	NA	NA
ZNF200	4804.8	-0.153262	0.262446	0.559238	0.919247
CD4	0	NA	NA	NA	NA
LRRC23	9.99805	6.8601	2.36211	0.00368162	0.122899
BTK	3.20514	5.21727	3.92086	0.183306	NA
HFE	18.0731	4.10153	2.98163	NA	NA
SCMH1	118.136	-0.235766	0.606153	0.69731	0.951021
FYN	1362.02	-0.0600938	0.515288	0.90716	0.986511
HIVEP2	10.5713	2.09928	2.52606	0.405946	0.856196
FMO1	0.489518	-2.4152	3.99051	0.545022	NA
ELOA	7744.76	0.87979	0.35983	0.0144846	0.2356
LYPLA2	120.478	1.25435	0.969047	0.19552	0.69096
CLCN6	228.396	1.57411	0.847872	0.0633771	0.448771
MRC2	87.5295	-0.391113	0.821374	0.633954	0.937305
NME1-NME2	0	NA	NA	NA	NA
SLC6A7	0.170899	1.08307	4.08047	0.79068	NA
TSPAN9	417.784	1.31364	0.573533	0.0219958	0.284284
BTBD7	54.4281	1.14192	1.54996	0.46128	0.885738
APBA3	75.3788	0.629395	1.57006	0.688513	0.948515
MKS1	218.03	0.459757	0.579299	0.427403	0.868832
ABHD5	241.938	-0.126621	0.671047	0.850334	0.977784
ANOS1	261.115	0.0747007	0.588763	0.899037	0.984478
AKAP8L	51.2955	-0.474088	1.1273	0.674081	0.945891
MBTD1	865.474	-0.602537	0.374847	0.107962	0.549799
UTP18	174.072	0.454836	0.732061	0.534397	0.912318
RNF216	11988.3	-0.413652	0.344931	0.230438	0.727024
TTC19	74.059	-0.814671	0.764206	0.286407	0.772877
PTBP1	3949.7	0.579143	0.403309	0.151008	0.626344
DPF1	1774.64	0.279057	0.396964	0.48207	0.892872
SYT7	33.4713	1.92443	1.14385	0.0924889	0.51631
LARS2	1719.61	-0.272691	0.293298	0.352506	0.821891
PIK3C2A	10242.8	-0.310688	0.302494	0.304379	0.784929
PLAUR	66.8505	0.68468	0.928192	0.460728	0.885496
ANLN	9082.86	-0.799998	0.285574	0.00508856	0.14584
WIZ	780.168	0.895836	0.552703	0.105054	0.545886
RABGAP1	5790.02	-0.999907	0.297563	0.000778516	0.0506366
DCN	54.388	7.52396	1.75026	1.72e-05	0.00541505
QPCTL	86.4028	1.21993	1.05135	0.245911	0.741504
PPP5C	116.534	-1.00562	0.76338	0.187728	0.682124
CEP68	1443.4	-0.361264	0.41166	0.380173	0.839947
MAP4K3	1459.96	0.14059	0.459307	0.759535	0.962395
ZBTB32	0.153734	-0.840481	4.08047	0.836809	NA
TYROBP	0	NA	NA	NA	NA
TMEM159	10.7112	-0.227191	2.05556	0.911993	0.987654
GABRA3	0.307468	-1.72095	4.04114	0.670212	NA
BRCA1	8159.35	-0.544403	0.312158	0.0811595	0.4929
ERCC1	76.388	0.0610429	0.676241	0.928074	0.989267
CD22	0	NA	NA	NA	NA
SEMA3B	3.68001	4.39342	3.65831	0.229773	NA
MBTPS2	182.235	-0.0667465	0.512725	0.896424	0.983577
PRICKLE3	13.0828	1.28055	2.24523	0.568446	0.922422
LTF	0	NA	NA	NA	NA
EXTL3	1675.48	0.575746	0.444309	0.195036	0.690017
NR1H4	1599.27	0.574255	0.564463	0.308988	0.789651
ELOVL5	3157.87	-0.337092	0.378255	0.372835	0.836056
ALOX5	3.53242	5.35975	3.91954	0.171486	NA
KDM5D	0.614937	-2.71855	3.97481	0.49401	NA
CALCOCO1	361.675	0.556664	0.506091	0.271363	0.760229
UBR7	464.799	0.667875	0.628988	0.288316	0.773506
MAP4K5	1661.57	-0.354622	0.318725	0.265869	0.756288
EHD3	70.6237	-0.70127	1.0193	0.491459	0.894425
PSMC4	3378.23	0.24278	0.293026	0.407371	0.857498
MAN2B2	57.8652	2.5087	0.993064	0.0115298	0.212545
SLC7A14	0	NA	NA	NA	NA
CLDN11	9.25888	3.04415	2.43965	0.212111	0.708098
SLC25A39	951.946	1.20784	0.558893	0.0306849	0.331487
MVP	18650.6	0.692751	0.39867	0.0822716	0.497053
NUB1	1152.13	0.489507	0.360279	0.174245	0.663638
PGM3	689.077	-0.0581682	0.38641	0.880343	0.981183
RWDD2A	32.7595	1.61949	2.39513	0.498939	0.896302
CLK1	8019.93	-0.121099	0.294183	0.680599	0.94725
POLR3B	1110.64	-0.521741	0.402754	0.195171	0.690182
ANGEL1	191.855	-0.134224	0.631072	0.831567	0.975074
RNF14	17126.9	-0.108311	0.298312	0.716545	0.953669
DNASE1L1	1.93437	3.40666	3.93212	0.386288	NA
DDX11	433.381	-0.213993	0.508691	0.673993	0.945891
HEBP1	44.8416	0.379593	0.846138	0.653707	0.943247
GPRC5A	82.3522	-0.185165	3.7272	NA	NA
MAMLD1	29.0262	-0.0498476	2.13378	0.981362	0.997476
CD6	0	NA	NA	NA	NA
TACC3	66774	0.970258	0.510612	0.0574085	0.429804
UFL1	10548.7	-0.153442	0.295072	0.603053	0.931271
POLA2	438.878	0.605856	0.463979	0.191626	0.686348
ZC3H3	5428.53	-0.236559	0.383684	0.537535	0.912385
CAPN1	88.5008	0.496398	1.29674	0.701865	0.951842
ACPP	43.8005	8.99073	2.03787	1.03e-05	0.0039812
MDH1	11341.6	0.479675	0.430562	0.26525	0.756288
SLC30A9	475.127	0.0698574	0.45213	0.87721	0.980974
MTMR11	54.6927	-2.28545	0.914151	0.0124164	0.218716
COX15	251.067	0.404892	0.481789	0.400688	0.852978
CCDC88C	6885.03	-0.22815	0.57756	0.692825	0.94969
YAF2	325.2	0.227686	0.488942	0.641452	0.939771
ZMYND11	1526.72	-0.364151	0.290241	0.209605	0.705606
WAS	7.48544	0.740621	2.19569	0.735885	NA
DPEP1	965.066	0.173929	0.537352	0.746181	0.959031
BID	125.701	1.36539	0.756377	0.0710475	0.471008
MATR3	4.96848	3.46821	2.51099	0.167213	NA
NPC1L1	0	NA	NA	NA	NA
XYLT2	59.2062	0.553144	1.40557	0.693922	0.94971
RGPD5	7.08786	0.66098	1.72573	0.701709	NA
STMN4	1.03256	3.5833	3.95035	0.364362	NA
NUDCD3	863.546	-0.0261294	0.338425	0.938457	0.990285
ISL1	1684.99	0.148747	0.369056	0.686914	0.948515
CHDH	45.2662	0.778831	1.18749	0.511911	0.901102
IL20RA	15.5246	-2.94389	2.32104	0.204674	0.701212
CLCA1	0.170899	1.08307	4.08047	0.79068	NA
CLCA4	0	NA	NA	NA	NA
GLT8D1	1825.09	0.101209	0.477691	0.832208	0.975074
ATP2C1	3411.66	-0.584282	0.410303	0.154439	0.632702
IGF1	0	NA	NA	NA	NA
SLC38A5	0	NA	NA	NA	NA
RALBP1	1780.51	-0.2719	0.463834	0.557741	0.919068
RUFY3	760.566	0.32789	0.444654	0.460876	0.885535
CNTN1	70.4941	1.06147	1.32357	0.422568	0.865909
SLC11A1	0.331798	0.1213	4.08047	0.976285	NA
WWTR1	234.186	0.767443	0.668826	0.251196	0.747617
AGPS	1458.18	-0.690318	0.290203	0.0173719	0.255901
ZNF806	0	NA	NA	NA	NA
CXorf56	4662.52	0.543117	0.297	0.0674477	0.460565
ATP1A2	1.27058	-1.49704	3.68456	0.684521	NA
TTC27	57.0619	-0.622081	1.25816	0.620996	0.935045
ZNF582	90.5753	0.0809428	0.716233	0.910021	0.987205
VSIG2	0	NA	NA	NA	NA
PHLDB1	317.539	1.00222	0.66343	0.130875	0.592398
MARCO	0	NA	NA	NA	NA
CYP24A1	798.453	-0.538672	0.375301	0.151199	0.626344
PRDM11	9.1775	1.21039	3.53002	0.731685	0.956549
SYT13	3.40081	4.27521	3.92067	0.275525	NA
SNAI2	0.866526	-1.96182	3.96588	0.62083	NA
CD74	12.0139	1.15455	2.24932	0.60775	0.931914
HGF	7.19393	0.64916	2.52971	0.797477	NA
ZRANB1	402.547	0.28429	0.444255	0.522222	0.906459
NCDN	221.33	-0.0796152	0.843471	0.924799	0.988668
ADGRA2	0.621767	-1.34262	3.9971	0.736947	NA
CCT8L1P	0	NA	NA	NA	NA
ZFP64	641.647	-0.28401	0.409448	0.487907	0.894357
MNAT1	1296.27	-0.32227	0.498155	0.517679	0.904414
SAMD4A	5027.7	-0.387555	0.263749	0.141722	0.608623
RUNX3	0	NA	NA	NA	NA
MRE11	3372.03	-0.349437	0.345673	0.31207	0.791347
PLEKHB1	1612.96	0.278797	0.307558	0.364678	0.830329
SERPINB1	172.246	0.695808	2.86958	0.80841	0.972223
CYP3A43	1.84481	-4.30139	3.92966	0.273693	NA
SLC7A9	8133.54	-0.399929	0.444422	0.368182	0.832565
SPAST	2854.91	0.0207762	0.33994	0.951266	0.992723
NRXN3	1037.29	0.0790066	0.291287	0.786212	0.969546
OSBPL5	1346.3	0.261821	0.427197	0.539955	0.912764
AQR	1850.81	-0.408744	0.336248	0.224136	0.723138
CPS1	5983.36	-0.892261	0.412625	0.0305872	0.331115
C8B	0	NA	NA	NA	NA
FHL1	14.6045	-2.53056	1.9453	0.193306	0.688022
RTFDC1	707.603	0.585991	0.34589	0.0902357	0.513473
GABRA1	0.478367	-0.759168	4.04114	0.850987	NA
NLRP2	14739	-0.699352	0.465909	0.133343	0.59694
SLC45A4	185.572	1.65292	0.527604	0.00173098	0.0817924
RNF10	30597.4	-0.117672	0.32215	0.714908	0.953669
ZNF839	139.798	0.479679	0.651326	0.461448	0.885954
ZDHHC6	624.657	-0.445692	0.541132	0.41015	0.858752
GRAMD1B	244.168	2.68881	2.93468	0.359552	0.826669
RNH1	987.358	1.55329	0.361516	1.73e-05	0.00541505
NDUFS1	466.857	-0.238317	0.486206	0.624024	0.936409
RB1CC1	8807.21	-0.154745	0.381993	0.685404	0.948129
ERP44	12342.9	-0.578482	0.329918	0.0795317	0.490911
ALAS1	11249	-0.355986	0.356609	0.318158	0.79647
BIRC3	94.9487	-0.838157	0.926259	0.365527	0.831141
AKAP11	10445	-0.766496	0.289127	0.00802386	0.179993
GLRX2	19.3105	-0.650171	2.55474	0.799113	0.971676
SNAPC1	3160.42	-0.403001	0.366717	0.271793	0.761041
DERA	4403.21	-0.220395	0.406816	0.587986	0.927497
STRAP	24303.2	0.0731855	0.384262	0.848951	0.977681
ABCC2	7.11612	0.920613	3.73678	0.805399	NA
DEF6	3.21129	5.22236	3.92081	0.182873	NA
PLEKHO1	132.913	1.82891	0.845636	0.0305595	0.33104
GCLM	4940.71	0.0788859	0.345014	0.819145	0.973714
UBR2	6322.55	-0.498952	0.290545	0.0859255	0.505645
EHD2	130.362	1.46591	0.968331	0.130063	0.591692
DEPDC1	49.4818	1.4126	1.80589	0.434086	0.871126
CCDC28A	9293.45	0.093456	0.366419	0.798683	0.971524
RRAGD	19.6938	-0.639421	2.16007	NA	NA
HSF2	220.824	-0.0542016	0.574067	0.924778	0.988668
PHF20	4245.3	-0.154916	0.309795	0.617033	0.934607
HSD17B6	138.683	0.339534	1.29444	0.793088	0.971524
NR1H3	48.6135	-1.64555	0.83198	0.0479436	0.397632
TYMP	5.3064	0.795688	2.76956	0.773884	NA
NCAPH2	29.3002	0.498048	1.18699	0.674786	0.945891
TOMM34	1201.03	0.432703	0.541981	0.424655	0.867074
SEC63	1961.36	-0.562586	0.380068	0.138814	0.604708
KPNA6	2572.42	-0.164759	0.376293	0.661498	0.945149
VIM	1988.09	0.516519	1.35709	0.703495	0.952867
RTEL1-TNFRSF6B	0	NA	NA	NA	NA
FAS	0.170899	1.08307	4.08047	0.79068	NA
RNASET2	313.729	-0.106037	0.981081	0.913931	0.987912
CD44	52.9557	-1.44186	1.50562	0.338235	0.811642
KCNG1	1.9412	4.49346	3.93002	0.252885	NA
AGPAT4	336.649	0.340038	0.430679	0.429797	0.869316
SLAMF7	0	NA	NA	NA	NA
BTN3A1	14.2451	20.7453	3.48541	NA	NA
MIPEP	2009.66	-0.250101	0.416519	0.548203	0.915412
PRKCH	626.098	-0.159758	0.50049	0.749573	0.960443
INSRR	0.683595	2.98859	3.97241	0.451848	NA
IFNGR1	893.486	-0.2144	0.542477	0.692677	0.94969
B4GALT7	82.4747	-0.414919	1.26714	0.74333	0.959031
SH2D2A	0.153734	-0.840481	4.08047	0.836809	NA
VRK2	318.042	-0.539422	0.54101	0.318733	0.797006
TNFRSF1B	188.984	0.623151	0.878406	0.478069	0.891896
VEZT	533.471	0.35716	0.575468	0.534835	0.912318
POU2F2	227.46	0.160343	0.576684	0.780979	0.968164
BRD9	51.6514	0.346044	0.92616	0.708677	0.953059
SNX1	692.113	0.145533	0.420984	0.72957	0.956058
TBPL1	57053.5	-0.546685	0.379228	0.149423	0.622705
ARNTL2	120.679	0.0856236	0.978167	0.930247	0.989667
BCLAF1	4297.95	-0.444709	0.302884	0.142037	0.609036
SLC39A9	115.728	1.32259	1.43942	0.358181	0.825388
ANK1	108.963	-0.211204	1.22781	0.863424	0.979848
IBSP	0	NA	NA	NA	NA
TFB1M	204.011	-0.215621	0.629001	0.73175	0.956549
RABEP1	12536.4	-0.377504	0.299941	0.208178	0.703923
HMGB3	32129.5	-0.132087	0.380055	0.728179	0.955971
NUP160	1625.08	-0.130555	0.520812	0.802064	0.972147
BAK1	0.478367	-0.759168	4.04114	0.850987	NA
MUSK	2.92017	-0.214561	3.22307	0.946924	NA
IKZF2	6.59349	6.25972	3.61741	0.0835512	NA
GRN	7430.18	-0.703784	0.560057	0.208888	0.704583
FAM13B	370.456	-0.687226	0.788696	0.383566	0.841729
ARHGAP31	0.820322	3.25499	3.96142	0.411263	NA
CENPQ	723.759	0.00826602	0.465535	0.985834	0.998331
SARS	1135.08	0.00880675	0.331539	0.978808	0.99668
RANBP3	494.754	-0.0161006	0.528454	0.975694	0.996639
ARID4A	9468.76	-0.37167	0.300399	0.215993	0.712193
EIPR1	3499.55	0.298878	0.450514	0.507064	0.899536
PNPLA6	35.281	1.50147	1.17046	0.199561	0.693845
IFT88	708.033	-0.461586	0.421293	0.273237	0.761733
ALG1	105.363	-0.0357675	0.783045	0.963567	0.995836
ZCCHC8	1153.25	-0.0990158	0.396761	0.802927	0.972204
ABCF2	2307.28	-0.496781	0.538798	0.35652	0.824573
CHPF2	69.327	-0.25478	0.960769	0.790868	0.970721
LRRC7	921.243	-0.783424	0.39785	0.0489368	0.401552
FUT8	425.99	-1.38021	0.447937	0.00206125	0.0900641
UBA6	5449.62	-0.657147	0.267171	0.0139074	0.231934
GAB2	909.982	0.173106	0.308567	0.574797	0.924495
ATP6V0A1	592.465	0.277543	0.442795	0.530792	0.910694
PIAS1	7213.69	-0.631629	0.39024	0.105541	0.547225
SLC4A7	20145.6	-0.250966	0.337506	0.457125	0.883646
APBA2	109.85	0.274002	1.06839	0.797594	0.971524
MAP2K3	990.129	0.871355	0.493316	0.0773421	0.485082
EFCAB1	0.153734	-0.840481	4.08047	0.836809	NA
TMSB10	1524.63	0.903781	0.808493	0.263627	0.756124
ASTE1	234.617	-0.289627	0.68078	0.67052	0.945891
RNF19A	1309.58	-0.0306553	0.331936	0.926417	0.98887
PEX3	1140.27	0.0516216	0.370927	0.889316	0.982845
GABARAPL2	20677.3	0.34669	0.32582	0.287305	0.773251
MYOC	29.2213	-0.0770598	0.925252	0.933625	0.989816
SH3YL1	118.087	0.0517371	0.767491	0.946255	0.991592
FAM136A	576.149	0.771175	0.364951	0.034593	0.350793
VCL	1582.26	-1.03291	0.330159	0.00175688	0.0820428
DEPDC1B	3261.95	-0.199458	0.439484	0.64994	0.941819
DAPK2	19.4899	-6.72431	2.24151	0.00270064	0.106978
NSMAF	53.5333	6.18352	1.59796	0.000108996	0.015244
ADSS	283.314	0.329817	0.677279	0.626277	0.937305
STAP1	0	NA	NA	NA	NA
TIMP2	1248.17	0.519026	0.474234	0.273757	0.761837
RFC1	9478.59	-0.662505	0.271029	0.0145092	0.235759
TBC1D23	6836.48	-0.560378	0.384074	0.144555	0.614851
CUL3	366.607	0.154717	0.521012	0.7665	0.963717
MYOM2	91.4401	0.014135	1.04757	0.989234	0.998843
OTC	0	NA	NA	NA	NA
CYP46A1	124.63	1.10257	0.937226	0.239429	0.736178
ZZZ3	760.058	-0.695435	0.471544	0.140265	0.606309
SLC18A1	0	NA	NA	NA	NA
USP2	7004.77	-0.392681	0.403222	0.330127	0.805152
CASR	22.5063	2.86776	2.61201	NA	NA
TUBG2	14833.2	-0.250498	0.316376	0.428492	0.869271
RPL26L1	5074.97	0.0138558	0.343857	0.967858	0.996639
FLT4	0	NA	NA	NA	NA
NSUN2	5160.79	-0.0696416	0.52875	0.895214	0.983334
FBXO42	327.157	0.720451	0.449669	0.109116	0.551988
MFAP3	250.061	-1.72267	0.682267	0.0115726	0.212545
MRI1	5.01055	4.85574	3.26331	0.136756	NA
METTL1	35.8401	0.732009	1.52217	0.630588	0.937305
HOXC8	0.321129	1.90997	4.04415	0.636727	NA
AGA	193.763	-1.48068	0.561986	0.00842052	0.183431
PI4K2B	670.52	-0.347798	0.423946	0.411998	0.860414
BOD1L1	6738.97	-0.18793	0.447862	0.674766	0.945891
MAT2B	15195.5	-0.0400955	0.379561	0.915871	0.987912
TLL1	524.016	-0.515187	0.443608	0.245498	0.740848
EDC4	362.858	-0.674215	0.809795	0.405085	0.855513
TRIO	3155.41	0.111682	0.312197	0.720547	0.954187
VCAN	2087.07	2.14897	0.74004	0.00368605	0.122899
CLEC16A	523.177	0.21837	0.544857	0.688579	0.948523
MSR1	181.232	-0.646686	0.651335	0.320777	0.798844
CDH1	2284.39	0.276265	0.280839	0.325256	0.802375
SKIV2L2	406.661	0.564998	0.538169	0.293785	0.775818
DNAH5	589.768	-1.14442	0.564643	0.0426819	0.378433
ZFYVE16	1273.91	-1.0704	0.457679	0.0193484	0.267684
RIPOR1	14.901	1.2989	2.18204	0.551666	0.916699
C6	0.837329	2.02682	3.97241	0.609895	NA
RAI14	7670.24	-0.280799	0.346641	0.417907	0.862975
SOX30	5178.35	-0.308219	0.280736	0.27225	0.761648
PNKP	28.7035	4.53542	1.38627	0.00106917	0.0619111
BEST2	0.80721	-3.08587	3.95965	0.435785	NA
PHLPP2	49.5934	-0.723427	1.28802	0.574348	0.924341
SPDL1	18170.2	-0.88537	0.337473	0.00870241	0.18651
STAU2	3389.55	-0.79717	0.312083	0.0106386	0.204599
PQLC2	154.271	-0.0718693	0.890952	0.935708	0.990047
CTNS	293.296	-0.545058	0.600082	0.363716	0.829633
RTN4R	201.197	0.27357	0.565114	0.628316	0.937305
PHF23	123.502	2.03757	0.749909	0.006586	0.163868
CDH10	3.94612	-5.3989	3.91748	0.168156	NA
INPP4A	946.057	0.0386433	0.536072	0.942533	0.990797
RAB27B	838.521	-0.573171	0.53491	0.283932	0.770402
PSMA4	2891.98	-0.300758	0.320113	0.347456	0.817265
MYO16	788.061	0.394197	0.455392	0.386698	0.843646
LSG1	384.992	0.448682	0.49024	0.360071	0.827125
PARP3	0.324633	0.1213	4.08047	0.976285	NA
TNC	155.183	4.73874	1.29579	0.000255157	0.0263838
THAP3	12.5826	1.62675	2.72431	0.550424	0.916268
RIPOR3	4024.35	0.218827	0.410579	0.594053	0.929635
TDP1	39224	-0.522076	0.337886	0.122317	0.57866
AIFM2	17.4469	1.01657	1.8989	0.592412	0.92905
C2orf83	22.5073	-1.95156	2.45638	0.426914	0.868223
SPATA7	1079.82	-0.487234	0.303963	0.108948	0.551983
MED17	31.0505	0.461615	1.7571	0.792771	0.971524
RETSAT	156.141	0.0613241	1.18469	0.958717	0.995169
CAPG	28.5721	-0.302769	1.37869	0.826178	0.974523
AP2S1	1044.44	1.42919	0.418616	0.00063995	0.0442648
USH2A	605.56	-0.873234	0.418297	0.0368345	0.359187
ZPBP	19.8649	-1.50422	1.75654	0.3918	0.846843
TG	4.86236	-1.03585	2.92932	0.723629	NA
ADAM28	41.6298	-0.635707	1.32046	0.630212	0.937305
BARX2	908.101	0.695086	0.447705	0.12053	0.575497
DCUN1D1	424.997	-0.138971	0.537818	0.7961	0.971524
JADE2	1.2882	0.128239	3.86475	0.97353	NA
ZIC2	238.014	-3.48289	0.852794	4.42e-05	0.00927129
LCP2	32.9893	0.343601	1.20091	0.774788	0.967068
TRIT1	5160.35	-0.140753	0.31327	0.653213	0.943247
ADRB1	0.398493	-2.11277	4.00971	0.598254	NA
GUCA2B	0	NA	NA	NA	NA
CUL7	26.1483	3.81575	1.4243	0.0073836	0.172865
CTNNA1	25871	-0.297347	0.347598	0.392312	0.84696
PHKA2	298.932	-0.110965	0.551991	0.840677	0.976715
CNTLN	971.972	-0.743268	0.479342	0.120997	0.575667
EPHA3	0.153734	-0.840481	4.08047	0.836809	NA
HSPA5	2021.97	0.336195	0.553023	0.543238	0.913671
DSG2	133.028	-0.332961	0.697174	0.632944	0.937305
GEMIN8	75.1864	-1.27849	0.981684	0.192799	0.687137
OFD1	79254.6	-0.444556	0.334771	0.184198	0.679445
GPM6B	5945.08	-0.962766	0.308094	0.00177862	0.0823793
MAGEC2	9.93081	0.182738	1.75142	0.916902	0.987912
PREX2	32.5697	-0.550044	2.00475	0.7838	0.969209
WDR37	681.576	0.428378	0.394713	0.277792	0.766383
YTHDC2	731.37	0.466731	0.482761	0.333646	0.807199
CTPS2	34.8302	0.830638	1.96016	0.671741	0.945891
ATP6V1H	1544.16	0.291017	0.376582	0.43965	0.874905
POLR2B	1281.33	0.575863	0.474162	0.224562	0.723286
FAM214A	17678.8	-1.50646	0.43355	0.000511428	0.038056
ARAP2	4252.29	-0.946951	0.32425	0.00349548	0.121799
TPR	14897.2	-0.506155	0.286471	0.0772511	0.485073
CP	3.92516	1.40132	3.78241	0.711021	NA
KIAA0556	217.193	-0.212022	0.456674	0.642451	0.940195
DTNBP1	570.509	-0.127797	0.337953	0.705319	0.953011
XK	16.5851	-7.46748	2.69251	0.00554693	0.151249
ANO2	1.10142	-3.5698	3.94468	0.365482	NA
C12orf4	765.774	-0.676639	0.375471	0.0715287	0.472624
SCML1	23511.2	-0.559903	0.309074	0.070056	0.468727
WWC3	6781.05	0.683884	0.581479	0.23955	0.736185
ARHGAP6	213.603	0.344648	0.822437	0.675175	0.945891
FAM184B	5493.72	0.948693	0.554569	0.0871393	0.508006
MAP4	8839.13	-0.335804	0.389982	0.389197	0.845815
GOPC	5089.11	-0.181091	0.457973	0.692534	0.94969
ROS1	2918.06	-0.869302	0.373753	0.0200255	0.271759
USP28	92.1551	0.437579	0.777141	0.573392	0.923625
HDAC9	10009.4	-0.0948399	0.417661	0.820366	0.973714
TSPAN17	22.0423	-3.23495	1.56345	0.0385353	0.366941
NOP16	150.894	0.969218	0.504571	0.0547476	0.42218
CC2D2A	11.2201	-1.01306	2.53482	0.689408	0.948763
RRM2B	5689.55	-0.242997	0.318168	0.445024	0.878899
ZNF800	650.508	0.485679	0.388229	0.21093	0.70653
TNFRSF17	0	NA	NA	NA	NA
SNX29	668.226	0.123709	0.435013	0.77612	0.967459
LMO3	995.498	-0.528387	0.385401	0.170373	0.65627
MRPS10	1114.07	0.255087	0.407192	0.531018	0.910699
GUCA1A	15.0136	7.44628	2.76118	0.00700142	0.167908
RSF1	1615.29	0.102065	0.404633	0.800856	0.972085
VPS13D	2835.24	-0.260059	0.298925	0.384311	0.841729
CELF2	13649.3	0.182169	0.297983	0.540973	0.913251
FAM120A	782.992	0.450412	0.483072	0.351134	0.820463
R3HDM1	1521.58	-0.0938298	0.360683	0.794752	0.971524
COL9A2	13.1713	-2.10373	2.84977	NA	NA
KITLG	12.7501	-0.644982	2.84923	0.820913	0.973714
ERCC8	27.7894	-1.10922	1.3603	0.414827	0.861879
ADAMTS6	3.70683	4.40645	3.64355	0.226515	NA
H6PD	350.789	0.1225	0.559745	0.826767	0.974806
VAMP3	10650.7	-0.371878	0.357756	0.298583	0.779885
PER3	2164.83	-0.11658	0.353308	0.741425	0.958704
UTS2	1.92678	4.48621	3.93014	0.253667	NA
TNFRSF9	5.14255	2.94452	3.31627	0.374593	NA
EPN3	0.557339	-2.55209	3.98303	0.521691	NA
LTBP1	1382.13	0.574558	0.354043	0.104622	0.545733
RCN1	287.881	1.97393	0.805487	0.0142618	0.234911
ELN	4.14124	-0.775473	3.65141	0.831813	NA
RFC2	254.341	0.553206	0.617372	0.370217	0.834179
ARID1B	800.748	-0.720466	0.368369	0.0504853	0.406461
CLPTM1L	6576.43	0.688879	0.487225	0.157397	0.636742
NEDD4L	1461.68	-0.165463	0.404492	0.682492	0.947457
FOXP3	2.01555	1.08369	3.82707	0.777052	NA
PPP1R3F	92.5446	1.16851	0.857631	0.173046	0.661226
HEXB	8425.62	-0.0879407	0.331023	0.790498	0.970689
PTCD2	19.8235	0.0265388	1.99815	0.989403	0.998843
NEXMIF	0.170899	1.08307	4.08047	0.79068	NA
JKAMP	35.0992	1.30396	1.18985	0.273121	0.761733
DKK3	46.5614	-0.239886	3.72894	0.948707	0.991878
ARHGEF5	15.8269	0.158605	2.48711	0.949153	0.991878
NFE2L3	839.555	-1.16091	0.927161	0.21053	0.706203
MCUR1	4319.22	-0.372176	0.271362	0.170215	0.656137
LIMA1	114881	-0.569966	0.344926	0.0984471	0.530933
LETMD1	108.431	-0.48878	0.637054	0.442932	0.87766
SLC4A8	43.6651	-0.133849	1.17201	0.909076	0.98712
LAMC3	32.4439	-3.91642	1.65804	0.0181728	0.261581
PTGER3	0	NA	NA	NA	NA
TNIP3	0.324633	0.1213	4.08047	0.976285	NA
MAPK9	461.334	0.0203236	0.535388	0.969719	0.996639
COL23A1	208.189	0.901461	0.878704	0.30494	0.78561
BCAR1	472.147	0.625896	0.561383	0.264885	0.756288
FAM160A2	5991.35	1.39199	0.343231	5e-05	0.00959592
HERPUD1	1416.36	-0.142187	0.600708	0.81289	0.972227
HOMER3	18.7854	1.802	2.11069	0.393245	0.847595
RAD51	1078.09	0.0599164	0.607617	0.921449	0.987912
POLQ	2158.99	-0.389809	0.337217	0.247697	0.743897
PIK3CB	400.806	-0.502967	0.678257	0.458355	0.884279
CYBA	3.37157	0.150911	3.779	0.968146	NA
THOC3	6547.88	0.420752	0.638415	0.509859	0.900687
HEBP2	56.6351	4.25983	1.09022	9.33e-05	0.0148152
MPHOSPH9	424.927	0.225457	0.404563	0.577333	0.92468
PLEKHA5	3492.45	-0.392766	0.341885	0.250629	0.747381
PRSS8	1.01343	-3.4412	3.94819	0.383432	NA
SIKE1	5228.21	-0.544334	0.271859	0.0452564	0.389969
RRP12	62.6853	0.299125	0.836927	0.720785	0.954256
FNIP2	5749.35	-0.0531177	0.350129	0.879416	0.981183
MSMO1	2127.07	0.660844	0.63015	0.294312	0.775818
TTC17	2027.34	-0.436411	0.388957	0.261861	0.754729
ALX4	0.367139	-2.00851	4.01729	0.617098	NA
FSTL4	2614.86	-0.549823	0.275543	0.0459974	0.391504
FOXN3	1591.69	-0.308246	0.413653	0.456163	0.882827
METTL24	0.642259	2.90501	3.97629	0.465034	NA
AKR7A2	59.049	1.19952	0.802465	0.134967	0.599582
MRTO4	4357.36	0.589086	0.395965	0.136824	0.601211
NNAT	20.1103	0.979718	2.56365	0.702344	0.952165
USE1	105.853	-0.389746	0.732427	0.594636	0.929719
MCF2L2	335.522	0.16229	0.63823	0.799279	0.971691
NRIP2	2.23419	-4.58298	3.92561	0.243026	NA
LAMA3	12.9174	1.23774	2.90087	0.669612	0.945891
AP5M1	474.167	-0.0611286	0.635505	0.92337	0.988406
ANAPC4	2280.39	-0.0749175	0.391341	0.848183	0.977681
KCNQ1	92.6164	-1.18551	1.31316	0.366636	0.831603
TRAPPC3	580.953	0.431134	0.634979	0.497154	0.896302
THRAP3	5609.83	-0.192435	0.314325	0.540394	0.912947
PHPT1	13.1615	-0.359469	1.81122	0.842679	0.977336
ENTPD2	16.8428	0.724347	1.77348	0.682956	0.947457
LY75	1.42451	4.04604	3.93844	0.304269	NA
ARID4B	4373.03	-0.376139	0.349278	0.281522	0.769593
OPN3	2.39779	-3.62153	3.9256	0.356247	NA
SDCCAG8	18534.8	-0.344518	0.30747	0.262504	0.755278
PTPRN	12.2335	3.36866	2.21921	0.129027	0.590862
HHAT	2006.25	0.295714	0.278903	0.28902	0.773919
KIF1B	2283.7	0.059543	0.33964	0.860834	0.979814
FOXC1	39.7059	0.722164	1.97722	0.71493	0.953669
TBC1D22A	397.22	1.21585	0.513561	0.0179095	0.260924
SYNE2	28313.8	-0.82597	0.272442	0.00243162	0.1001
PLEKHH1	79.8426	1.50466	1.04902	0.151473	0.626414
ATP9A	476.849	0.280173	0.555313	0.613887	0.93368
SPO11	19.2974	-1.90291	1.95807	0.331135	0.805564
CBLN4	1743.11	-0.632235	0.369225	0.0868357	0.507977
CHRDL2	14.0414	1.5687	2.28908	0.493155	0.894827
FAM168A	331.913	0.617463	0.552661	0.263885	0.75619
RELT	42.3147	0.872047	1.00921	0.387538	0.843976
GALC	975.312	-0.179665	0.56943	0.752369	0.961258
NOP58	14297.4	-0.397307	0.337115	0.238577	0.734695
SZRD1	668.39	-0.35738	0.607253	0.556184	0.918998
KCNH2	19.5829	2.20279	1.35368	0.103681	0.542025
CUL1	17485.5	-0.581237	0.331934	0.0799348	0.49146
FAM114A2	3702.46	-0.196851	0.340625	0.563326	0.920607
CYFIP2	415.214	-0.0549581	0.559191	0.921709	0.987912
TAB2	3449.52	0.120057	0.445686	0.78764	0.969786
GINM1	862.029	-0.455129	0.315378	0.148985	0.621709
EIF2AK2	5273.02	-0.134603	0.295496	0.648738	0.941666
USP36	2618.59	0.812034	0.285296	0.00442326	0.136343
KMT2C	52835.4	-0.319609	0.253547	0.207471	0.703923
MCOLN3	0	NA	NA	NA	NA
CCDC85A	0	NA	NA	NA	NA
PUM2	1353.36	0.115522	0.446109	0.795671	0.971524
MRPL43	1568.64	-0.0258269	0.486141	0.957631	0.994622
ITIH4	0.244759	-1.49233	4.0557	0.712904	NA
ITIH1	0	NA	NA	NA	NA
HPF1	18131.9	0.177297	0.391404	0.650565	0.942069
ZFR	10422.7	-0.647078	0.347324	0.0624568	0.446994
ZNF280C	17005.5	-0.466388	0.317211	0.141487	0.608435
NPFFR2	79.7413	1.80434	1.25398	0.150181	0.624408
PHF21B	255.868	0.467364	0.526918	0.375092	0.836414
TRAF1	69.0123	0.825577	0.85807	0.335983	0.809164
RC3H2	342.938	0.452585	0.48872	0.354414	0.822793
IL17RB	130.718	0.0388817	1.55974	NA	NA
TRAF3IP2	6541.2	-0.493133	0.359062	0.16963	0.654668
GYG2	14.8273	-7.30481	2.8034	0.00916864	0.190622
DCBLD2	909.862	0.513168	0.783695	0.512593	0.901449
SERPINB3	0	NA	NA	NA	NA
SOAT1	4648.31	-0.367576	0.628775	0.558823	0.919068
PKP2	1388.24	-1.05041	0.387751	0.00674925	0.165212
MSH4	0	NA	NA	NA	NA
F7	0	NA	NA	NA	NA
GDI2	19565.1	0.282902	0.344219	0.411153	0.859663
PRDM1	10.3794	0.907488	2.89928	0.754278	0.962043
ATG5	2277.74	-0.163656	0.444985	0.713039	0.953669
TMCC3	90.5039	1.02919	1.37407	0.45385	0.882138
PITHD1	17651.8	0.389585	0.330998	0.239195	0.735602
MTA3	5623.28	-0.120397	0.498579	0.809182	0.972223
USP13	3932.39	-0.721415	0.356708	0.0431322	0.38073
ATP11B	1086.77	-0.218418	0.401803	0.58672	0.927246
LAMC2	0.341798	1.98803	4.03703	0.622402	NA
CDK14	47.5999	-0.196904	1.08394	0.855853	0.978442
SEC61A1	1745.01	0.365495	0.347468	0.292854	0.775264
PPP1R12A	13858.4	-0.743543	0.262316	0.00458931	0.1392
RASGRF1	663.228	-0.267453	0.448505	0.550961	0.916268
CAMK2B	11.7657	0.0698734	2.35289	0.976309	0.996639
CROCC	1.33502	-2.68428	3.94274	0.495987	NA
POLR3E	362.564	0.0741216	0.510186	0.884487	0.982358
ATP2B4	5155.55	-0.0732406	0.296999	0.805216	0.972204
ZC3H11A	0.864808	-3.19907	3.95569	0.418673	NA
RIOK2	7218.15	0.194115	0.365904	0.595759	0.930084
YIPF1	789.577	-0.609221	0.472087	0.196882	0.691153
NDC1	2955.46	-0.293125	0.48524	0.545788	0.914183
DGKG	95.7383	0.736487	0.840829	0.381081	0.840638
FLYWCH1	240.39	0.368825	0.69973	0.598127	0.930964
UNKL	22406.9	0.0710576	0.476792	0.881528	0.981565
TBXAS1	15.4515	2.3982	2.05941	0.244217	0.739768
PARP12	12005.7	-0.134758	0.396306	0.733829	0.957263
ALDH18A1	5080.23	-0.565181	0.558561	0.31161	0.791347
TARBP1	978.487	-0.890161	0.437431	0.0418534	0.37569
GATB	1665.39	-1.59064	0.353106	6.65e-06	0.00315605
MXD1	32764	-0.33647	0.298717	0.260003	0.753092
CDK17	1056.05	-0.838946	0.475084	0.0774143	0.485126
DNAJC25	61.5729	0.88699	1.07846	0.410817	0.859299
SLC2A3	7.10093	-6.24061	2.96468	0.0352925	NA
PSD	32.8682	-0.879898	1.1435	0.441611	0.876835
CTDP1	579.193	0.126169	0.460203	0.783963	0.969209
YBX3	1118.85	0.585793	0.580795	0.313164	0.791935
STYK1	311.18	-1.00099	0.7564	0.185716	0.680944
WNK1	1295.89	-0.216052	0.378768	0.568401	0.922422
RPS17P5	0.614937	-2.71855	3.97481	0.49401	NA
CCAR1	8680.11	-0.592577	0.344044	0.0849998	0.503548
OGFR	55.5196	0.0117946	1.43966	0.993463	0.999408
GNA15	0.170899	1.08307	4.08047	0.79068	NA
CREB3L3	99.8964	-1.15088	1.4159	0.416319	0.862842
PIGV	1384.05	0.19184	0.341188	0.573933	0.923909
PTPRU	17.6999	-1.91006	1.81293	0.292077	0.775264
SNRNP40	1927.22	-0.113946	0.379217	0.763814	0.962768
RIMBP2	731.839	-0.906178	0.548796	0.0986954	0.530933
COL11A1	24.2659	8.13925	2.69907	NA	NA
QSER1	79.9513	1.88567	1.53871	0.22039	0.71854
MPC1	462.714	0.50204	0.510672	0.32556	0.802375
ACAA1	3063.58	1.34623	0.486478	0.00565238	0.153598
BCAT1	264.494	1.5421	1.07646	0.151982	0.627573
HDAC7	38.0602	2.9235	1.69306	0.0842109	0.501902
LZTS1	12.1805	-3.67173	2.66386	0.168096	0.652392
PRDM6	29.386	-2.86929	2.289	0.210019	0.705866
WNT8A	15.4204	-0.0355458	1.33721	0.978793	0.99668
SPAG4	17.4577	1.22617	2.48408	0.621579	0.935365
NCKAP1	746.163	-0.959746	0.457547	0.0359414	0.354384
MRPS35	5263.39	0.058813	0.308043	0.848585	0.977681
GUCY1B3	9.76916	5.84105	3.38983	0.0848688	0.503238
SFSWAP	2404.27	0.0317645	0.424446	0.940344	0.990694
TNK2	291.874	0.984602	0.551025	0.0739607	0.476961
MON2	1070.42	-0.802259	0.393883	0.0416706	0.374682
CDH3	19333.7	-0.674475	0.485527	0.164784	0.64784
ARSF	2.09516	1.68707	3.84141	0.660531	NA
GPBP1	11132.2	-0.920598	0.331763	0.00552241	0.150838
DGAT2	32.5416	1.46323	1.04845	0.162832	0.645571
ZNF112	7.89391	-2.15391	2.39619	0.368712	NA
CS	2197.38	-0.0438793	0.366353	0.904663	0.986094
LTK	47.4475	-0.757718	1.38045	0.583078	0.925371
MRPS24	0.244759	-1.49233	4.0557	0.712904	NA
ELMO2	561.641	-0.168334	0.416281	0.685936	0.948411
WAPL	9248.23	-0.54729	0.277366	0.0484762	0.400603
VMP1	588.452	0.769521	0.419911	0.0668646	0.457893
APPBP2	785.105	0.404532	0.446882	0.365342	0.831101
POLD1	341.705	-0.55297	0.733069	0.450656	0.881429
SEZ6	0.201802	-0.840481	4.08047	0.836809	NA
EIF4B	4320.01	-0.0549459	0.311366	0.859927	0.97971
SLC6A16	228.438	0.8027	0.714655	0.261353	0.753972
BICRA	1801.3	0.636883	0.562825	0.25781	0.751898
SPHK2	285.088	1.35667	0.705747	0.0545663	0.421564
RPL18	346.491	-0.8565	0.809336	0.28993	0.774603
CA11	3.36724	-5.16553	3.46702	0.136249	NA
ISOC2	70.7554	0.987883	0.812558	0.224073	0.723138
U2AF2	501.374	-0.414056	0.437933	0.344415	0.814978
EPN1	314.269	0.578014	0.651556	0.37501	0.836414
MED29	200.631	0.367145	0.508553	0.470331	0.889482
AHRR	220.898	-0.639991	0.497871	0.198633	0.692866
GSC2	0	NA	NA	NA	NA
ZNF275	230.675	0.605798	0.769496	0.431126	0.869536
MTMR1	2474.73	0.590603	0.542705	0.276481	0.764886
GPC1	360.607	0.874089	0.659725	0.185195	0.680696
ADCK1	10.5699	4.01322	3.32311	0.227175	0.724812
HAGH	247.542	0.697648	0.46173	0.130803	0.592398
RNF4	4568.04	0.699466	0.385892	0.0698941	0.468038
CASP8	2244.69	-0.173883	0.491086	0.723281	0.954968
LIMCH1	508.388	0.142677	2.00711	0.94333	0.990963
INTS13	1867.89	-0.155232	0.339969	0.647954	0.941666
TM7SF3	779.183	0.231237	0.51328	0.652344	0.943247
DLX3	0.153734	-0.840481	4.08047	0.836809	NA
SPA17	211.241	-0.917218	0.663275	0.166707	0.649863
TSPAN32	0	NA	NA	NA	NA
WISP2	11.2732	-6.91235	2.95663	0.0193918	0.267979
DMRT3	0.170899	1.08307	4.08047	0.79068	NA
ST3GAL6	44.1675	-0.100198	1.47829	0.945961	0.991592
ATP2C2	2273.89	-1.11542	0.516595	0.0308364	0.331764
NGFR	26.2208	1.03523	1.90666	0.587162	0.927497
CDON	197.755	0.367396	0.546535	0.501439	0.897065
TAF2	2905.59	0.0373148	0.396841	0.925086	0.988668
HIPK2	4271.81	0.240694	0.356353	0.499399	0.896302
TNPO3	21848.8	-0.106049	0.369751	0.774257	0.967068
BORCS8-MEF2B	0	NA	NA	NA	NA
RFXANK	249.601	0.394986	0.465997	0.396652	0.851177
TMEM161A	127.858	1.20686	0.732848	0.0995967	0.533143
LPAR2	1.04175	-3.48657	3.94691	0.377038	NA
CTSA	130.178	0.294078	0.53494	0.582498	0.925356
SUGP2	928.331	0.0512711	0.363823	0.887931	0.982677
SLC12A2	5152.73	-0.472202	0.452593	0.296798	0.778359
SNX24	7338	-0.164168	0.296376	0.579635	0.924867
EYA2	617.544	0.322	0.4729	0.495932	0.896302
CNN2	78.4349	0.399739	1.07036	0.708805	0.953059
ABCA7	0.153734	-0.840481	4.08047	0.836809	NA
SNCAIP	168.775	-1.12183	0.810747	0.166449	0.649816
DDX20	294.858	-1.14427	0.627317	0.0681404	0.46158
BTBD1	73.8951	0.881451	1.17975	0.454971	0.882161
FAR2	2895.37	0.17826	0.438244	0.684184	0.947786
BCAS1	412.465	0.456313	1.09508	0.676902	0.945891
POU1F1	0	NA	NA	NA	NA
CHI3L2	0	NA	NA	NA	NA
SBNO2	152.501	1.17602	0.630307	0.0620714	0.446088
PMS1	4228.71	-0.34199	0.373007	0.359223	0.82639
HMG20B	2429.04	0.252578	0.426961	0.554137	0.91774
CALCRL	15.6495	-7.38502	2.98498	NA	NA
TAF11	103.847	0.548642	0.824516	0.505788	0.899531
ANKS1A	1230.99	-0.0454696	0.347528	0.895904	0.983549
AP3D1	1049.58	1.33539	0.556935	0.0164963	0.250178
ZNF76	3977.48	-0.0842517	0.445631	0.850044	0.97776
SLC9A3R2	19.6444	1.48662	1.27777	0.24465	0.739803
NTHL1	2462.4	0.690513	0.290213	0.017344	0.255901
UHRF1BP1	760.174	-0.692597	0.393145	0.0781231	0.486939
GNAI3	3897.02	0.11219	0.302501	0.710731	0.953463
IPO5	597.486	-0.0941066	0.474982	0.842946	0.977414
OAT	39284.7	-0.290236	0.317258	0.360282	0.827153
WDR3	24.4308	0.314659	2.07807	0.879645	0.981183
PKN2	1923.5	0.00713282	0.340392	0.983282	0.997946
WDR18	295.27	1.0221	0.874357	0.242415	0.738522
TRAM2	11997.4	-0.0463032	0.470563	0.921615	0.987912
NTN1	227.195	-0.109856	0.513792	0.830692	0.974936
GLP2R	0.307468	-1.72095	4.04114	0.670212	NA
MCM10	10065.3	-0.0557328	0.347386	0.872539	0.979848
DGKA	14.6403	-1.4587	2.53413	0.564871	0.921493
ERBB3	18.5291	0.849888	2.27554	0.708785	0.953059
ROPN1	0	NA	NA	NA	NA
ANKRD44	1223.07	-0.475685	0.701583	0.497761	0.896302
KARS	1061.97	-0.991745	0.622327	0.111024	0.555557
ADAT1	3498.57	0.147361	0.504023	0.770004	0.965096
PDIA5	1177.67	0.406149	0.338577	0.230304	0.727024
TBC1D22B	690.914	0.175025	0.491754	0.7219	0.954552
NDUFB4	13.4165	-1.01397	1.61939	0.531218	0.910699
SPEN	594.619	1.39599	0.681117	0.0404074	0.370863
MYLK	1682.58	0.199602	0.372544	0.592109	0.92886
ZC3H15	4511.81	0.190133	0.340783	0.576892	0.92468
MAP2K4	566.096	0.751501	0.488214	0.123734	0.581194
TMEM206	1937.16	-0.129955	0.536217	0.808505	0.972223
SNAP91	1103.02	-0.179721	0.44111	0.683694	0.947614
SLK	2071.57	0.67125	0.462182	0.146405	0.617576
CYB5R4	52.1648	1.08924	1.01324	0.282371	0.769593
COL17A1	2.24216	2.23004	3.86126	0.563574	NA
GSTO2	13.1995	-2.31506	2.34479	0.323486	0.801041
SEC61A2	528.635	0.0684181	0.480256	0.886715	0.982677
PRKCQ	1022.35	-0.0474886	0.329497	0.885402	0.982587
TLE2	181.642	1.00518	0.635435	0.113676	0.560749
ASB1	46.0731	2.32329	1.12949	0.0396925	0.368765
FAM107B	3693.05	-0.272275	0.372723	0.465083	0.888896
ME1	892.75	-0.882787	0.576536	0.125722	0.584164
TBC1D1	2918.42	-0.831102	0.404806	0.0400643	0.369203
CDK13	911.088	-0.447392	0.384057	0.244055	0.73969
MTHFD2	77.5329	1.7535	0.864095	0.0424286	0.377518
SLC9A7	635.505	0.0421104	0.508651	0.93402	0.989816
FOXJ2	185.89	1.11666	0.783437	0.154061	0.63196
YBX1	1471.13	-0.369955	0.434449	0.394464	0.848844
PDE4A	1651.85	0.535749	0.398191	0.178478	0.671411
PPP2R5A	192.746	-1.28298	0.713934	0.0723277	0.475064
CTNNA2	1739.65	-0.919641	0.388185	0.0178323	0.260741
ELAVL1	10511.6	-0.197851	0.29321	0.499818	0.896419
TIE1	3.43064	-5.18984	3.91915	0.185428	NA
DIP2B	1924.81	0.254176	0.410833	0.536125	0.912385
SMARCD1	998.595	0.29227	0.423351	0.48996	0.894397
KDM4A	1596.54	-0.0584428	0.495816	0.906169	0.986502
NFYC	2154.33	0.124795	0.404185	0.757507	0.962068
ZMYND12	83.0139	-0.246723	1.0473	0.813758	0.972227
SLC9A3	182.71	2.0258	0.734326	0.00580273	0.155822
NGEF	139.772	0.868355	0.574243	0.13049	0.592398
ASPM	16414.1	-0.435901	0.28522	0.126439	0.584615
CD84	0	NA	NA	NA	NA
ELOVL1	90.2834	0.738585	0.699637	0.29112	0.775264
SPI1	0.485532	-0.759168	4.04114	0.850987	NA
ZNRD1	632.8	-0.41063	0.490647	0.402641	0.854238
MPPED2	0	NA	NA	NA	NA
CLDN18	1305.72	0.0643581	0.375698	0.863986	0.979848
ZBTB11	1144.26	-0.62331	0.368711	0.0909307	0.515112
ATXN3	1396.8	0.0850707	0.300769	0.777296	0.967459
GOLGA5	9138.63	-0.83656	0.360483	0.0203049	0.273292
FGFR2	449.45	1.01901	0.90952	0.26255	0.755278
LRRC40	5523.23	-0.756644	0.433164	0.0806749	0.491664
ISOC1	7038.68	-0.195848	0.300824	0.515023	0.903028
EML1	314.454	-0.173124	0.429499	0.686887	0.948515
TRMT11	2953.85	-0.820699	0.445124	0.0652189	0.451541
THUMPD1	10965	-0.0820547	0.348077	0.813636	0.972227
MSANTD3	314.331	0.190906	0.581035	0.742488	0.959031
KIF26A	7.61179	3.1502	3.11488	0.311855	NA
ATG2B	1162.65	0.0609929	0.406322	0.880678	0.981183
ARFGEF1	1818.17	-0.484034	0.435019	0.265849	0.756288
ACSM2B	0	NA	NA	NA	NA
ZFAT	141.284	-0.577401	1.14945	0.615437	0.934312
MTFR1	805.981	0.308436	0.366287	0.399754	0.852796
STAG3	10190.3	0.368175	0.380334	0.333029	0.807052
FECH	44.4385	1.11061	1.00963	0.271325	0.760229
MYO9A	10991.4	-0.502323	0.311016	0.106289	0.547748
DDX3Y	0.768671	-3.0399	3.96135	0.44285	NA
PFKP	846.302	-0.295391	0.412606	0.474043	0.890763
IDI1	1772.22	0.281686	0.412939	0.495144	0.895986
SP100	36.729	1.33142	0.865289	0.123879	0.581346
KLF6	1075.44	0.34947	0.774024	0.651631	0.942639
PLPP1	6.2924	2.07421	2.58304	0.421968	NA
NEO1	5776.57	-0.0428988	0.323695	0.894566	0.983233
TRAM1	1228.44	0.249356	0.396349	0.529262	0.910246
PHKA1	5.72919	1.6502	3.35631	0.622953	NA
TNFRSF1A	25.3701	2.94352	1.40827	0.0366023	0.35868
CACNB1	17.0858	6.65797	1.87306	0.000378556	0.0319714
EVI5	1019.95	0.00199266	0.500221	0.996822	0.999543
STOML1	145.516	-0.840807	3.11256	0.787058	0.969754
PKM	3161.08	0.715545	0.493924	0.147423	0.618804
DHX29	8546.24	-0.0103874	0.299386	0.972322	0.996639
DNTTIP2	10199.1	-0.748819	0.304725	0.0139961	0.232534
METTL22	71.1662	0.0296082	0.632262	0.962649	0.995598
TP53BP1	620.405	-1.03464	0.513913	0.0440877	0.384897
TRO	13.143	-1.26348	2.78923	0.650559	0.942069
RRP15	2742.71	-0.798985	0.307749	0.00942556	0.191934
RHOA	18506.3	0.358403	0.38112	0.347015	0.817035
DHX8	254.25	-0.329761	0.523655	0.528872	0.909967
PMS2P4	11.0403	-2.18333	1.81815	0.229808	0.727024
PRKCZ	74.5641	0.908094	0.690881	0.188711	0.683002
ZFY	0.307468	-1.72095	4.04114	0.670212	NA
IARS2	1781.89	-0.645763	0.51879	0.213224	0.709595
SYT1	1031.69	-0.426148	0.337411	0.206592	0.703534
NAV3	2663.14	-0.151482	0.284781	0.594779	0.929719
IDH3G	82.1682	-0.056753	0.780488	0.942033	0.990694
ROGDI	146.422	0.606971	0.654224	0.353526	0.822052
PDZD4	0.153734	-0.840481	4.08047	0.836809	NA
ATP2B3	0.170899	1.08307	4.08047	0.79068	NA
ROCK1	6020.81	-0.274086	0.38969	0.481842	0.892813
CBFB	2927.19	-0.540297	0.454518	0.234548	0.730598
PDK3	304.198	1.14377	0.582449	0.0495609	0.404515
HYAL2	333.147	0.805163	0.441412	0.0681423	0.46158
HDAC4	227.704	1.03679	0.642187	0.106425	0.547921
RASSF1	14.6809	-1.13226	2.09828	0.589464	0.927789
FGFR3	0.324633	0.1213	4.08047	0.976285	NA
IFI35	62.9145	0.731844	1.0267	0.475963	0.890994
HEATR6	79.7026	0.817049	1.08357	NA	NA
COASY	486.615	0.471061	0.552433	0.393825	0.848311
PLEKHH3	1.69108	-4.17597	3.93173	0.288181	NA
MEF2A	430.959	0.0671736	0.633378	0.915538	0.987912
OTUD5	1282.08	0.4935	0.373973	0.186965	0.681866
TFE3	601.467	0.0643803	0.412384	0.875941	0.980595
TBC1D25	179.463	0.409228	0.616576	0.506876	0.899536
ACSL4	320.141	0.591975	0.718065	0.409711	0.858523
INPP5A	95.9145	1.0748	0.736703	0.144585	0.614851
GPKOW	186.682	-0.485981	0.625234	0.436994	0.872783
GRIPAP1	899.09	-0.274079	0.461542	0.552624	0.917139
FTSJ1	134.657	0.955337	0.752451	0.204215	0.700544
PRR11	1410.54	0.115057	0.320544	0.719639	0.954067
REEP1	290.388	0.914387	1.135	0.42046	0.864765
ATP11A	1544.47	0.0551473	0.384058	0.885823	0.982677
POLR1A	466.259	-0.159853	0.439593	0.716128	0.953669
LAPTM4A	6376.85	0.263167	0.374177	0.481855	0.892813
TTC7A	42.8932	0.399725	0.814442	0.62357	0.936397
IP6K2	214.466	1.51068	0.705827	0.0323311	0.340053
STON1-GTF2A1L	0	NA	NA	NA	NA
SRBD1	208.593	-1.74141	0.826169	0.0350468	0.352434
KIF2A	763.638	-0.552498	0.329327	0.0934143	0.518619
RASGRP2	2.54522	1.20784	3.80834	0.751125	NA
PSME4	917.551	0.0535805	0.506221	0.915706	0.987912
IFT80	2.88585	-2.23253	2.50597	0.372991	NA
SIRT2	46.9267	0.00171177	1.1239	0.998785	0.99996
ERLEC1	1597.84	-0.728707	0.356041	0.0406882	0.37185
PPP2R5B	302.103	0.181004	0.612262	0.767512	0.963717
PYGM	2.68904	-1.04956	3.80323	0.782574	NA
PAGE1	0	NA	NA	NA	NA
PITX1	30.8723	-2.51347	1.76502	0.154433	0.632702
TRPC7	1072.2	-0.503442	0.762234	0.508944	0.900145
MAST4	7390.98	0.237122	0.386161	0.539183	0.912526
ADGRF5	0	NA	NA	NA	NA
SDK2	984.044	0.23452	0.441853	0.595583	0.930049
ADAM7	2.61348	-4.80353	3.92295	0.220775	NA
NUP133	18900.8	-1.03729	0.485914	0.0327836	0.342101
NUCKS1	678.039	-0.207593	0.455426	0.648517	0.941666
VPS35	4676.53	-0.273851	0.356852	0.442838	0.87766
DNAJA2	3171.97	-0.106319	0.420985	0.800618	0.971941
BCL3	21.2064	4.52816	1.43122	0.00155705	0.0767847
KCNAB2	8.6746	-1.86651	1.92438	0.332082	0.806232
ABCC9	7.94307	-6.40982	2.97772	0.0313507	NA
GAL	51.065	0.14951	0.858773	0.861789	0.979848
CLEC2D	16.89	2.94807	2.15149	0.17061	0.656506
FUNDC1	2446.39	0.204554	0.385261	0.595453	0.930049
MAOB	38.0798	3.10517	1.66602	NA	NA
RORA	209.063	-0.37527	0.579411	0.517195	0.904414
DRD4	0	NA	NA	NA	NA
TGFBR3	736.571	0.68914	0.642629	0.283551	0.769998
KIAA1107	0	NA	NA	NA	NA
PLA2G10	2.84902	5.04722	3.92262	0.198201	NA
HES2	0	NA	NA	NA	NA
ATP1B3	2598.37	0.78921	0.435614	0.0700299	0.468727
NEDD4	522.062	-0.224117	0.368753	0.54334	0.913671
PIGB	34.8031	-0.779614	1.30679	0.550784	0.916268
MAPK6	4344.3	-0.544865	0.390971	0.163432	0.645861
GNB5	460.512	-0.0967092	0.390741	0.80452	0.972204
RAB27A	1035.07	-0.276065	0.43372	0.524447	0.907901
HDHD5	140.735	1.24643	0.984578	0.20553	0.702482
UFD1	846.607	0.915756	0.429197	0.0328715	0.342569
LRP6	4977.1	0.0269217	0.291744	0.926477	0.98887
GUCY2C	247.301	1.6785	0.576388	0.0035901	0.122833
SCT	0	NA	NA	NA	NA
PHRF1	1022.41	0.34809	0.343181	0.310437	0.790551
ELP1	205.634	1.18962	0.50983	0.0196292	0.269312
NUCB2	1910.08	-0.52003	0.335756	0.121422	0.576544
PFN2	2262.77	0.2498	0.349451	0.47471	0.890763
PTPN3	1077.86	-0.279237	0.361773	0.440198	0.875325
SPTB	1309.16	-0.0223833	0.37036	0.951808	0.993015
DAPP1	2048.77	-1.48557	0.646225	0.021514	0.282026
FGF10	0	NA	NA	NA	NA
SLC44A1	160.298	0.532116	0.578613	0.357761	0.825388
TMEM260	299.285	0.323111	0.472746	0.494306	0.895627
SMG6	355.057	-0.158862	0.627738	0.800214	0.971754
EXOC5	2874.84	-0.231666	0.394194	0.556736	0.918998
CLTCL1	24.49	-0.28099	2.02496	0.889637	0.982845
FGF22	0	NA	NA	NA	NA
FSTL3	274.031	1.62782	0.434158	0.000177275	0.020456
DGCR2	1487.5	0.553287	0.291282	0.0575003	0.43028
RNF126	6003.71	0.278397	0.314102	0.375441	0.83644
MNT	815.453	0.233532	0.449194	0.603139	0.931289
ZXDC	875.992	0.441142	0.385034	0.251911	0.748539
JMJD6	774.381	0.205256	0.416916	0.622494	0.936164
POLB	11984.8	0.0511822	0.282181	0.856069	0.978442
ST6GALNAC1	7.31767	1.90989	3.68567	0.604323	NA
WIPI1	256.566	-0.545496	0.726257	0.452589	0.881855
FRMPD1	0.495532	1.02626	4.03703	0.799332	NA
GBA2	99.8581	1.88375	0.638514	0.00317564	0.115454
NDST1	123.394	0.652667	0.604555	0.280329	0.767523
ASNS	1.28452	3.90222	3.94175	0.322187	NA
AP3M2	2718.27	0.202083	0.537351	0.706863	0.953059
CNGB1	1.45542	4.08174	3.93767	0.299928	NA
ST6GALNAC2	1.7733	-0.26694	3.82826	0.944409	NA
CHAT	0	NA	NA	NA	NA
PABPC1	2080.81	-0.326387	0.33952	0.336391	0.809535
TESK2	247.453	0.775719	0.438656	0.0769939	0.484779
CFAP20	1064.44	-0.525199	0.483868	0.277736	0.766383
CSNK2A2	6420.75	-0.126998	0.580299	0.826767	0.974806
PTPN21	3407.87	1.27859	0.400801	0.00142232	0.074259
EIF2B3	878.735	-0.329272	0.47265	0.486022	0.89411
CAMK2A	1415.55	-0.154491	0.333469	0.643159	0.940552
TCOF1	16606.6	0.391334	0.418643	0.349908	0.819633
CDC42	4120.16	-0.245827	0.299847	0.412306	0.860524
OSBPL3	3385.41	-0.173877	0.324586	0.592174	0.92886
EPHA8	123.704	0.516071	0.938759	0.582499	0.925356
SLC12A3	0	NA	NA	NA	NA
RAD18	1366.77	-0.749385	0.315694	0.0176075	0.258417
ATP2B1	37144.8	-0.0644412	0.287247	0.822492	0.973714
TRPM5	63.5656	1.95686	1.13898	0.085783	0.505645
NCK2	2111.07	0.242328	0.367414	0.509543	0.900651
MAP4K4	1646.74	-0.0270576	0.488724	0.955849	0.994154
MGAT4A	2871.35	-0.21841	0.457993	0.633445	0.937305
RPL31	396.615	-0.419953	0.533301	0.431013	0.869536
WDR1	4901.82	-0.0616802	0.415198	0.881904	0.981627
SNX13	2260.72	-0.566985	0.368549	0.123945	0.581354
MS4A12	0	NA	NA	NA	NA
ARHGAP10	4164.28	-0.594644	0.33277	0.0739456	0.476961
RPS6KA2	856.458	0.0907779	0.554836	0.870036	0.979848
ING3	14067.9	-0.659493	0.36974	0.074478	0.478221
VASH1	79.2881	0.374171	0.841528	0.656585	0.943804
LMCD1	222.409	0.637597	0.550205	0.246523	0.742639
BUD23	1729.31	0.33999	0.329007	0.301424	0.781827
SEL1L	2026.63	-0.913834	0.458189	0.0461032	0.391663
TRIP13	7135.02	0.0297057	0.321451	0.926371	0.98887
ATP6AP1	789.841	-0.248157	0.607853	0.683089	0.947457
TCF3	3091.2	0.996744	0.36976	0.00702515	0.167971
TRIB2	75.0964	1.95816	1.19247	0.100568	0.534972
DAZAP1	366.733	1.23887	0.488427	0.0111985	0.210537
MBD3	67.3318	-0.31226	1.22119	0.798181	0.971524
PRLH	0	NA	NA	NA	NA
HLTF	1393.07	0.40582	0.414675	0.327756	0.80328
FAM50A	177.32	1.55537	0.716288	0.0298983	0.328461
FAM3A	21.2354	1.61147	1.15899	0.164407	0.647265
CPSF1	166.65	0.388449	0.73455	0.596926	0.930614
MYO3B	1284.36	-0.23646	0.356377	0.507003	0.899536
CYBRD1	0.538037	-1.04673	4.01729	0.794435	NA
CDH19	10.5973	6.944	3.74365	0.0636141	0.449497
PDCD2	2513.16	-0.106873	0.424913	0.801415	0.972085
SLC6A15	0.178064	1.08307	4.08047	0.79068	NA
RDH11	225.447	1.32974	0.452335	0.0032851	0.117121
PRKACA	3098.59	0.0769894	0.436311	0.859936	0.97971
ADGRL1	484.18	0.838135	0.504404	0.0965861	0.525825
SPP2	0	NA	NA	NA	NA
ACTN1	14224	-0.44265	0.486356	0.362751	0.829633
ZFYVE26	79.0721	0.64987	0.84085	0.439598	0.874905
RPS6KA6	1197.81	-0.808972	0.473553	0.08758	0.508555
EPN2	953.832	-0.71278	0.313069	0.0228013	0.289313
PTPN18	92.9561	1.29161	1.16551	0.26778	0.757662
LIMS2	412.943	0.699817	0.454262	0.123424	0.580685
ASIC4	3.18187	-5.09147	3.92002	0.194	NA
SPEG	0.666431	1.61159	3.99406	0.686583	NA
LNX1	438.899	-0.869727	0.391749	0.0264113	0.309981
ALDH3A2	2300.59	0.0344245	0.374504	0.926761	0.988878
TFRC	562.363	-0.654863	0.57297	0.253069	0.749347
SREBF1	42.1414	1.13349	1.18913	0.340486	0.813199
TRPC5	0	NA	NA	NA	NA
AFF4	3836.4	-0.00629548	0.395862	0.987312	0.998473
UBE2D1	1414.88	-0.0948315	0.512735	0.853267	0.978386
MPP5	1293.93	0.156863	0.361921	0.664711	0.945891
RHOBTB1	72.393	-0.0788843	1.68203	0.962594	0.995598
SMC1A	1599.64	-0.342356	0.324504	0.291419	0.775264
HSD17B10	591.338	0.413392	0.55064	0.452804	0.882013
MARK2	782.748	-0.152045	0.469823	0.746224	0.959031
HMMR	10519.3	-0.473334	0.390947	0.225996	0.724012
CHFR	1547.51	0.400885	0.355337	0.259242	0.753092
TRHDE	771.879	-0.315896	0.4286	0.461097	0.885637
P4HA2	96.9115	2.10028	1.56769	0.180334	0.673911
FCGR2B	0	NA	NA	NA	NA
NFATC3	1468.36	-0.453873	0.403365	0.260497	0.753092
TRNT1	2402.55	-0.771061	0.337187	0.0222106	0.285531
ACADVL	387.453	0.762402	0.386318	0.0484377	0.400603
STK10	237.234	0.888034	0.704028	0.207178	0.703923
FBXW11	820.312	0.288316	0.396228	0.466826	0.889307
ACAP1	0.153734	-0.840481	4.08047	0.836809	NA
CRMP1	3609.51	1.32102	0.348445	0.000149936	0.0181369
EVC	107.456	-0.229428	0.754371	0.761027	0.962668
DERL2	268.065	-0.358364	0.911756	0.694284	0.949727
SIDT1	0	NA	NA	NA	NA
NDE1	3562.17	-0.20969	0.535308	0.695266	0.95047
MRVI1	1499.42	0.325543	0.356086	0.360598	0.827283
TMEM38A	32.0278	-1.23821	2.1942	0.572545	0.923625
AP1M1	1048.05	0.449188	0.427243	0.293091	0.775264
PVR	376.896	0.473829	0.687194	0.490501	0.894397
XRCC1	1544.99	-0.416809	0.454102	0.358684	0.825388
SCARB1	1449	3.44635	0.891866	0.000111452	0.0154328
CYP2W1	0	NA	NA	NA	NA
MCM2	6577.45	-0.13208	0.424377	0.755623	0.962043
MOV10L1	12.5632	4.31332	2.52985	NA	NA
PANX2	0.502697	1.05226	4.03474	0.794247	NA
SELENOO	13.7272	-0.792717	2.25857	0.725602	0.955532
TP63	2209.4	-0.52562	0.322423	0.103056	0.540355
ALPK1	47.9652	5.72698	2.05205	0.0052568	0.148421
LLGL2	3251.86	0.417601	0.408154	0.306239	0.787491
PDE8A	1495.38	-0.26433	0.442168	0.549971	0.916268
CLCN4	890.37	0.0655481	0.396923	0.868833	0.979848
NLE1	12.6887	-0.111178	2.0295	0.956313	0.994154
SDHA	1048.6	0.148675	0.578838	0.797294	0.971524
SMARCE1	974.156	-0.566628	0.466469	0.224474	0.723149
FNDC8	2.09173	0.695059	3.81653	0.85549	NA
GSDMB	13.2853	6.29095	2.57857	0.0146994	0.238122
KDM5A	7075.01	0.484814	0.452624	0.284116	0.770402
ADAM11	14.647	1.11758	2.37574	0.63806	0.93809
PPP2R3A	374.717	-0.698417	0.695945	0.315595	0.795431
FERMT2	5143.65	-0.516651	0.281727	0.0666738	0.457241
ABCB11	18.8598	-0.180718	2.12973	0.932377	0.989816
DHRS9	9.30416	-1.7831	3.05768	0.559788	0.919247
CD5L	0	NA	NA	NA	NA
PTGS2	38.0841	7.82178	2.17307	0.000318931	0.0293584
IGF2BP2	988.696	-0.135178	0.4389	0.758089	0.962068
MAP3K13	150.386	0.0240607	0.55747	0.965574	0.996177
ST6GAL1	47.9149	-0.0142236	1.09868	0.989671	0.998955
TBX21	0.201802	-0.840481	4.08047	0.836809	NA
VDAC1P1	3.17589	-0.235216	3.78269	0.950418	NA
FRY	12.9409	-0.110726	2.75146	0.9679	0.996639
PICALM	4755.88	0.170683	0.420197	0.684598	0.947786
NSF	683.125	0.123272	0.474337	0.794954	0.971524
GLI2	0.12238	-0.840481	4.08047	0.836809	NA
CLASP1	451.2	-0.538623	0.512939	0.293685	0.775818
MRPS34	164.116	0.394636	0.526832	0.453813	0.882138
NOTCH3	0.576557	-1.15099	4.00971	0.774074	NA
CLNS1A	819.589	0.564598	0.443661	0.203164	0.698291
PPP2R2C	159.836	-0.298497	0.560086	0.59407	0.929635
TEAD2	34.1329	1.66378	1.74957	0.34162	0.813689
EED	0.648815	-1.38426	3.99456	0.72894	NA
CDHR2	0.170899	1.08307	4.08047	0.79068	NA
SNCB	1693.55	-0.138792	0.444378	0.75479	0.962043
TSG101	24181.4	0.291154	0.2857	0.30816	0.788947
NCBP3	4176.19	-0.298573	0.295424	0.312181	0.791347
ATP2A3	142.596	-0.718627	0.764378	0.347142	0.817035
CA12	1752.31	-0.281886	0.407741	0.489354	0.894397
MGLL	0.68017	-1.47073	3.98953	0.712391	NA
NTN4	483.148	-0.283739	0.489682	0.562295	0.919815
BCS1L	62.0805	1.47076	0.734208	0.0451566	0.389531
NUAK1	94.637	3.46425	0.967056	0.000340632	0.0300444
DPP8	3240.08	-0.310785	0.440711	0.480693	0.892552
SLC24A1	128.115	0.304737	0.702374	0.664385	0.945891
ZNF532	6062.29	-0.56859	0.331184	0.0860081	0.505645
SCARF1	0	NA	NA	NA	NA
LMAN1	7304.66	0.00212624	0.280699	0.993956	0.999408
HACD3	267.669	1.46679	0.491503	0.00284231	0.109326
IPCEF1	308.038	0.405981	0.692721	0.557831	0.919068
ZZEF1	163.639	0.0661631	0.661434	0.920321	0.987912
NOX3	0	NA	NA	NA	NA
ENO1	487.429	0.269309	0.638508	0.673186	0.945891
SLC12A1	0	NA	NA	NA	NA
MYDGF	4156.9	0.610354	0.289782	0.0351825	0.353229
ANO8	53.2974	1.29455	0.75308	0.0856135	0.505304
TUBE1	3085.45	-0.877798	0.464327	0.0586945	0.43436
ARHGEF10L	4.70171	5.77219	3.30746	0.0809499	NA
TXK	0.153734	-0.840481	4.08047	0.836809	NA
WSCD2	24.9126	0.589021	2.07281	0.776284	0.967459
KCNQ2	7.6121	4.40098	2.60633	0.0913007	NA
TACR2	0.153734	-0.840481	4.08047	0.836809	NA
ACTR6	380.429	-0.984333	0.482745	0.041447	0.374195
TIPIN	988.653	0.215153	0.400108	0.590758	0.927827
SRI	3045.47	-0.0582388	0.387343	0.880485	0.981183
EIF4G3	1104.91	0.445105	0.463441	0.336836	0.809637
NUP37	22216.5	-0.730245	0.316706	0.0211246	0.27916
SEMA3A	1824.76	0.656767	0.348455	0.0594571	0.436512
GTSE1	7237.36	0.842011	0.328072	0.0102718	0.202435
SEMA3C	103.928	-0.668577	0.587518	0.255134	0.75094
TTC38	197.264	1.41941	0.686781	0.0387572	0.367337
ACAT1	2851.78	0.735315	0.409518	0.0725641	0.475064
GRAMD4	59.8666	1.59466	0.939142	0.0895091	0.512482
CELSR1	3109.69	0.219227	0.305083	0.4724	0.890679
WNT8B	54.4641	0.101707	1.59789	0.949248	0.991878
ZNF638	5612.51	-0.786101	0.316511	0.0130045	0.225828
SLC25A40	292.105	-0.514376	0.522933	0.325295	0.802375
TIMM21	4379.03	-0.085366	0.318871	0.78892	0.969891
ADD2	9752.04	0.451296	0.399188	0.25825	0.752313
FGF4	0.489518	-2.4152	3.99051	0.545022	NA
RASAL2	715.154	0.062044	0.491329	0.899512	0.98462
VPS9D1	10.5781	0.983989	1.64315	0.549276	0.91612
ZNF37A	93.6288	0.920245	0.910915	0.312379	0.791347
MARK3	3557.61	-0.132209	0.448541	0.768182	0.964178
SLC25A3	1795.18	1.05081	0.307921	0.000643452	0.0442648
FNDC3B	7941.09	-0.641181	0.357252	0.0726928	0.475064
FOSL2	867.824	1.0267	0.580875	0.0771434	0.484779
CACNG5	23.3521	-0.770985	2.03024	0.704131	0.952867
CACNG4	7.37178	-1.74583	2.60715	0.503093	NA
FRYL	1099.57	-0.455125	0.382237	0.233776	0.730598
TMEM131	4612.42	0.259428	0.382075	0.49714	0.896302
FSCN1	167.122	-0.785536	1.11069	0.47941	0.892504
ACTB	21775.3	0.275507	0.363953	0.449059	0.880404
MOCOS	618.424	-0.106588	0.576756	0.853381	0.978386
PLD1	827.078	-0.85632	0.918052	0.350945	0.820143
ATP12A	0	NA	NA	NA	NA
WDR62	710.669	0.305174	0.349183	0.382136	0.841061
DLG1	5797.9	-0.312319	0.292312	0.28532	0.771341
RAB7A	7606.03	0.112148	0.404607	0.781643	0.968388
BCAP29	721.669	-0.148998	0.410398	0.716563	0.953669
SEC31B	199.963	1.05292	0.577367	0.068205	0.46158
SART3	1455.2	0.197289	0.414103	0.633772	0.937305
ARHGAP15	1429.98	-0.335753	0.467804	0.47293	0.890679
TUBA3D	272.438	0.072914	0.61388	0.905453	0.986348
PAX2	0	NA	NA	NA	NA
EXOSC7	10280.9	-0.272192	0.370413	0.462441	0.886577
KIFAP3	448.627	-0.499461	0.544274	0.358794	0.825521
MKRN2	6680.62	-1.05513	0.425878	0.0132289	0.226484
MCM6	3450.77	0.593106	0.572252	0.299996	0.780951
REXO2	20444.4	-0.440448	0.272144	0.105569	0.547225
RBM7	27.3065	1.71344	1.44364	0.235269	0.731571
RBMS2	137.056	0.504615	0.744862	0.498114	0.896302
BAZ2A	14320.2	-0.00173921	0.34555	0.995984	0.999543
PTPN23	269.479	0.201082	0.418002	0.630478	0.937305
MLH1	101.907	1.43991	0.988537	0.145223	0.616137
UNG	22440.6	-0.285503	0.504603	0.571532	0.923625
FMO4	0.170899	1.08307	4.08047	0.79068	NA
KLHL20	4231.51	0.049032	0.418225	0.906671	0.986511
RGS11	6.32496	-0.0863431	2.7785	0.975209	NA
SLC46A1	0.614937	-2.71855	3.97481	0.49401	NA
PLXNA2	43.115	-0.706687	1.26674	0.576929	0.92468
SPAG5	473.882	-1.08578	0.559108	0.052139	0.411224
ANKRD13A	1842.93	-0.154489	0.426161	0.716969	0.953669
TPD52	9212.65	-0.666036	0.336805	0.0479838	0.397759
ACACB	31.7742	-0.146105	1.40692	0.917291	0.987912
TRAF4	68.759	0.473726	0.831174	0.568713	0.922559
PAG1	6470.2	-0.302654	0.374046	0.418438	0.863334
GPATCH1	2009.69	-1.43193	0.496785	0.0039467	0.127738
ICAM3	0.170899	1.08307	4.08047	0.79068	NA
NT5C2	202.491	-0.989196	0.605271	0.102196	0.538327
MCAM	1817.54	0.515019	0.542076	0.342069	0.813689
GPC4	54.6692	1.32397	0.774206	0.0872476	0.508006
MBNL3	1.24704	-2.56282	3.94587	0.516019	NA
CAMSAP3	28.66	1.62791	1.35731	0.230384	0.727024
RAP1GAP	168.213	1.29735	0.603752	0.0316493	0.335541
XAB2	109.247	0.81357	0.615568	0.186282	0.681671
ARHGEF1	38.0942	0.858978	1.52954	0.574393	0.924341
STXBP2	255.357	1.87972	0.510687	0.000232533	0.0245222
MAP2K7	380.458	0.249551	0.480178	0.603269	0.931304
NMRK2	18.065	1.37067	1.13633	0.227731	0.72499
DGKD	572.2	0.134008	0.39858	0.736709	0.957669
CTTNBP2	988.342	-0.651163	0.445017	0.143404	0.612279
ACTL6B	0	NA	NA	NA	NA
RARB	1360.28	0.218653	0.437625	0.617332	0.934626
TOP2B	5622.64	-1.02289	0.335563	0.00230157	0.097474
TM9SF3	2700.92	-0.376196	0.407757	0.356217	0.824539
NFKB2	118.956	-0.135506	0.674555	0.840791	0.976715
UBE2T	3758.55	-0.114246	0.496531	0.818023	0.973558
PPP1R12B	1336.37	-0.116965	0.36764	0.75037	0.9608
DNAJC10	740.026	-0.664702	0.432657	0.124458	0.582086
GTF3C1	943.031	-0.407522	0.410898	0.321302	0.799565
IL4R	344.868	-0.372779	0.607555	0.539498	0.912591
USP33	2065.7	-0.601496	0.387648	0.120745	0.575497
PAK3	51.9177	-2.74603	1.26046	0.0293621	0.326375
CAPN6	0.153734	-0.840481	4.08047	0.836809	NA
DCX	157.202	-0.257649	0.873085	0.767916	0.964036
SNRPA	218.109	0.591286	0.468493	0.206912	0.703701
SPAG6	763.385	-0.422678	0.381787	0.26825	0.757904
EXOSC5	255.308	0.503379	0.529855	0.342096	0.813689
DYNC1I2	6106.66	-0.215583	0.337636	0.523144	0.906921
APBB1IP	0	NA	NA	NA	NA
LRCH4	65.0373	-0.094175	0.671209	0.888418	0.982718
FAM76B	2912.15	-0.202588	0.456708	0.657344	0.944042
SIRT6	90.9472	1.67301	0.895364	0.0616898	0.445138
TYR	1.42451	4.04604	3.93844	0.304269	NA
POLD3	7731.4	-0.156334	0.284332	0.582436	0.925356
ACTN2	45.0641	1.25087	1.29369	0.333593	0.807193
CAPZB	1412.98	-0.0429046	0.386377	0.911582	0.987588
GPR137B	1718.82	0.159213	0.44949	0.723183	0.954968
NAALAD2	1367.52	0.0739438	0.53427	0.889923	0.982878
JADE1	450.613	-0.301871	0.423162	0.475616	0.890994
SLC25A43	4.90091	-4.69806	3.28646	0.152856	NA
UBE2A	887.689	0.71581	0.506309	0.157426	0.636742
FGFR1	2567.84	0.368718	0.376611	0.327559	0.80328
FKBP6	4647.83	0.520001	0.350031	0.13739	0.602502
SMC1B	1097.52	-0.468436	0.383205	0.221551	0.720357
FBLN1	628.095	-0.348723	0.625178	0.576982	0.92468
ITGA8	103.255	-0.0960925	0.748674	0.897872	0.983945
CST7	0	NA	NA	NA	NA
MAP2	19.9706	2.93377	2.0235	0.147101	0.618564
PIAS2	6432.12	-0.508137	0.278423	0.0679926	0.46158
AMPH	372.26	0.0251811	0.759559	0.973553	0.996639
ARAF	196.216	0.806737	0.523502	0.123307	0.580547
MCCC1	380.753	-0.656187	0.489333	0.179925	0.673869
LAMP3	226.99	-0.650048	0.580414	0.262725	0.755278
FAP	0.170899	1.08307	4.08047	0.79068	NA
NEBL	1149.44	-0.332689	0.416981	0.424956	0.867074
ACER3	372.441	-1.50253	0.533445	0.00485257	0.143362
UBE2K	2939.02	-0.0535269	0.309144	0.862537	0.979848
PIK3C3	324.778	-1.2303	0.508805	0.0156057	0.244591
N4BP2	4308.24	-0.159326	0.392068	0.684467	0.947786
TIGAR	5763.02	-0.225197	0.286575	0.431971	0.869842
TULP3	37827	-0.723331	0.2823	0.0103988	0.203221
SYNJ2	2437.69	-0.143236	0.333683	0.667735	0.945891
ADCY2	420.259	-0.860217	0.739075	0.24446	0.739768
PPP2R5C	34616.9	-0.401999	0.383585	0.294636	0.775818
PMS2P1	170.11	0.0198461	0.631965	0.974948	0.996639
RBFOX1	1344.62	-0.300712	0.326031	0.35635	0.824539
GNB1	5536.3	0.105093	0.339647	0.757003	0.962068
HOXA9	79.091	0.00607299	1.37616	0.996479	0.999543
EDN1	472.521	-1.56379	0.78856	0.0473575	0.394828
MLLT10	1585.85	-0.204936	0.479125	0.668847	0.945891
ZCWPW1	1090.19	0.0112613	0.321988	0.9721	0.996639
ADCYAP1R1	16.7292	-0.391148	2.68673	0.884249	0.982358
FGF20	0	NA	NA	NA	NA
P2RY10	0	NA	NA	NA	NA
ITM2A	0	NA	NA	NA	NA
NRDC	229.382	-0.0787203	0.531232	0.882197	0.981627
VDAC3	391.105	0.554037	0.395884	0.161665	0.643211
PCM1	15267.2	-0.5137	0.25604	0.0448211	0.388082
TNRC6C	379.545	-0.685689	0.544904	0.208259	0.703923
CBFA2T2	340.884	0.328363	0.480985	0.494803	0.895776
BRINP1	3235.7	-0.501436	0.393321	0.202352	0.697284
ITCH	2547.15	-0.424408	0.349099	0.22409	0.723138
PKD2L2	1.25422	-2.5601	3.94595	0.516472	NA
TP53INP2	1407.52	0.358533	0.482199	0.457157	0.883646
SDF4	148.268	0.677585	0.793384	0.393081	0.847464
MYH7B	10.903	-0.499472	2.53393	0.843739	0.977415
BPIFB2	0.153734	-0.840481	4.08047	0.836809	NA
TP73	61.8745	-0.53171	0.897172	0.553415	0.917308
TOLLIP	1667.15	0.533462	0.491145	0.277408	0.765853
UBE2D4	199.301	-0.489447	0.513534	0.340542	0.813199
CLUL1	529.464	-1.18569	1.96766	0.546781	0.914447
RUNX1T1	10284.5	-0.428816	0.307358	0.162965	0.645856
CDH17	677.353	-0.569025	0.476316	0.232229	0.729088
THOC1	762.333	-0.254904	0.432254	0.555387	0.918664
FKBP7	15.2094	-0.40988	1.81197	0.821041	0.973714
OSBPL6	581.399	-0.614658	0.54023	0.255216	0.75094
SLC1A3	2.39258	4.79636	3.92562	0.22178	NA
XRCC5	1558.15	-0.361185	0.343148	0.292542	0.775264
LXN	26.8276	0.347937	1.48869	0.815202	0.972227
SP140	6.03791	0.701516	2.82647	0.803984	NA
MKNK1	4207.44	-0.547956	0.325308	0.0920998	0.516025
TNS1	71.523	0.499353	1.12174	0.656204	0.943682
REXO1	689.327	0.4256	0.553668	0.442076	0.877159
SAR1A	6049.83	0.0507606	0.31456	0.871802	0.979848
CDC14A	15.4223	6.51194	1.95584	0.000870059	0.0539098
RAPGEF3	36.4179	4.65919	2.67815	NA	NA
CEACAM1	4.79022	5.79738	3.9162	0.138777	NA
SENP1	361.561	-0.0149131	0.482136	0.975324	0.996639
DUSP13	0.324633	0.1213	4.08047	0.976285	NA
CIC	14.6109	-0.912247	1.72855	0.597672	0.930919
LIPE	69.5178	-1.29017	0.784112	0.0998904	0.533143
FDFT1	47394.1	0.45892	0.356021	0.19739	0.691219
PAFAH1B3	5.1703	-0.224015	2.17614	0.91801	NA
OPHN1	110.206	-0.292489	0.692705	0.672849	0.945891
AFM	0	NA	NA	NA	NA
KIF22	482.31	0.518087	0.492669	0.292987	0.775264
SCGN	0	NA	NA	NA	NA
CARMIL1	12078.5	-1.17847	0.278784	2.37e-05	0.00666007
PGM1	201.486	-1.00269	0.872569	0.250504	0.747381
DDX1	531.476	-1.30021	0.418948	0.00191244	0.0856844
DNM2	173.981	0.893213	0.746791	0.23167	0.728613
EPB41L2	7272.5	-0.109059	0.301655	0.717699	0.953669
RIMS1	20.3645	-5.28402	1.42046	0.000199269	0.0220358
MOXD1	5.75184	-5.94342	3.91412	0.128899	NA
STX7	6258.23	-0.184607	0.311842	0.553859	0.917707
RABL2B	641.337	-0.764019	0.394679	0.052892	0.415656
KEAP1	71.9332	-0.930034	0.858604	0.278723	0.767208
DDX43	10893.8	-0.759841	0.529518	0.151296	0.626344
PTPRH	426.23	0.147715	0.52403	0.778034	0.967522
DCT	8185.57	-0.266932	0.341505	0.43443	0.871377
SLC35C2	155.879	0.420667	0.573261	0.463062	0.887172
CRYBG3	1519.11	-0.697756	0.462717	0.131566	0.593838
EPHA6	4.04739	-4.40538	2.83334	0.119985	NA
SCTR	0.922405	-3.30252	3.95233	0.403388	NA
RFX3	171.646	0.894382	0.710344	0.208	0.703923
RIF1	18083	-0.315118	0.283141	0.265736	0.756288
RAB21	1193.35	-0.0451261	0.519695	0.930805	0.989667
SLC4A4	0	NA	NA	NA	NA
SMARCA2	2242.34	-0.137838	0.408051	0.735517	0.957669
RDH8	6.85325	-6.19574	3.91294	0.113331	NA
SESN1	5658.2	-0.330787	0.362487	0.36148	0.82814
MID2	0.153734	-0.840481	4.08047	0.836809	NA
PIH1D3	0	NA	NA	NA	NA
COL5A3	0	NA	NA	NA	NA
SRCAP	375.583	0.610219	0.565157	0.28026	0.767475
PUM3	2359.69	-0.687364	0.304085	0.0237945	0.296713
CPB2	5.16384	5.90573	3.91551	0.13148	NA
CHRNA3	537.781	-0.294366	0.428026	0.491623	0.894425
KCNN2	1849.08	0.385371	0.367372	0.29418	0.775818
CNOT4	5380.04	-0.419324	0.327114	0.19988	0.694017
PSEN1	784.679	-0.705861	0.463125	0.127477	0.587396
CPOX	29.062	-0.820262	2.08589	0.694141	0.94971
CLDND1	1927.88	0.168221	0.570122	0.767947	0.964036
MOK	564.256	0.453484	0.51768	0.381033	0.840638
HSP90AA1	9719.49	-0.105585	0.452924	0.815669	0.972227
RBL1	73.0577	-2.09079	0.715398	0.00347165	0.121234
DLGAP4	668.861	-0.115358	0.442631	0.794387	0.971524
IGSF9B	1.53466	1.01995	3.85663	0.791421	NA
CFHR2	0	NA	NA	NA	NA
CROCCP3	0	NA	NA	NA	NA
NDC80	1261.62	-0.860307	0.326326	0.00838044	0.183083
AP4E1	20.5642	0.667223	1.86148	0.720017	0.954088
RSBN1	405.377	0.303759	0.682572	0.656305	0.943691
MAGI3	695.671	0.223152	0.486359	0.646363	0.940862
CXCL2	0.170899	1.08307	4.08047	0.79068	NA
AFP	0	NA	NA	NA	NA
COL4A4	773.592	0.283784	0.632192	0.653511	0.943247
TCF7	2841.66	0.338443	0.419641	0.419951	0.86455
OSTM1	2285.76	-0.15704	0.313338	0.616242	0.934486
CDH7	2.76722	-4.88595	3.92205	0.212851	NA
IMPG2	3.2148	4.1915	3.85311	0.276674	NA
PCNP	5008.66	-0.51008	0.308758	0.0985275	0.530933
EXD2	1466.42	0.335201	0.550392	0.542509	0.913291
ARG2	273.607	0.0108923	0.563436	0.984576	0.998252
MEF2C	53.384	0.824139	2.07618	0.691405	0.949453
PTPRC	5.49221	-3.36956	3.2906	0.305837	NA
CACNA1S	0	NA	NA	NA	NA
PKP1	0.153734	-0.840481	4.08047	0.836809	NA
UBA5	934.779	-0.107693	0.423668	0.799348	0.971691
STK17B	872.408	-0.55576	0.773444	0.472416	0.890679
CDC14B	9.15574	-1.5311	2.47736	0.536551	0.912385
ZNF510	269.256	-1.0469	0.525644	0.0464088	0.392466
LRP2	72.7318	-3.32239	1.45831	0.0227116	0.288639
ZNF506	2942.6	-0.459407	0.297287	0.122266	0.578591
JMJD4	5.70988	1.3533	3.76409	0.719199	NA
DUSP12	1335.16	-0.0775645	0.310687	0.802854	0.972204
AACS	975.134	0.175874	0.371814	0.636202	0.937305
KIAA0141	144.093	-0.192157	0.674307	0.775668	0.967349
SLC13A1	0	NA	NA	NA	NA
CADPS2	622.69	-0.355705	0.434838	0.413348	0.861075
PCDHB4	0.341798	1.98803	4.03703	0.622402	NA
PCDHA6	0	NA	NA	NA	NA
PCDHGA2	0.170899	1.08307	4.08047	0.79068	NA
HSPB11	832.087	-0.750078	0.572264	0.189953	0.68481
PHLPP1	1821	0.597577	0.394797	0.13012	0.591692
ATP8B1	600.259	0.975961	0.842761	0.246843	0.742639
IL12RB2	0	NA	NA	NA	NA
SMARCD3	20.16	1.09041	1.83091	0.551471	0.916595
WDR70	3616.79	-0.268853	0.401942	0.503569	0.898368
FYB1	0.489518	-2.4152	3.99051	0.545022	NA
MPP4	109.342	0.337338	0.917231	0.713038	0.953669
STRADB	1198.95	-1.2702	0.427439	0.00296197	0.112437
BZW1	5135.33	0.132981	0.335307	0.691667	0.949453
PGR	10.4721	0.895372	2.4149	0.710809	0.953463
C1QTNF3	0.153734	-0.840481	4.08047	0.836809	NA
ME2	339.606	0.939483	0.63364	0.138161	0.60342
C5orf22	7376.26	-0.404775	0.29285	0.166912	0.650174
CCNT2	1159.36	-0.209375	0.365887	0.56716	0.922331
FAM135A	1175.56	-0.648605	0.322139	0.0440691	0.384897
COL19A1	0	NA	NA	NA	NA
EPB41L3	197.032	-0.0861013	0.697181	0.901712	0.985238
COBLL1	9321.86	-0.509384	0.258608	0.048871	0.401433
DLG3	1576.17	0.199281	0.294726	0.49894	0.896302
KCNK2	0	NA	NA	NA	NA
SERTAD4	22.2168	21.3664	3.16539	NA	NA
TRAF5	421.411	-1.35594	0.698003	0.0520654	0.411051
MRPL22	1819.41	0.76662	0.302648	0.0113078	0.211594
GEMIN5	43871.6	-0.394112	0.401396	0.326172	0.802375
OPRK1	0	NA	NA	NA	NA
NFE2L1	647.428	0.442999	0.363951	0.22353	0.72297
SEMA5B	0.93957	-2.07811	3.96135	0.599863	NA
GSK3B	627.581	-0.101954	0.466537	0.827014	0.974806
ITGB5	444.407	1.42088	0.494047	0.00402755	0.129304
ERC1	3394	-0.0951926	0.333505	0.775314	0.967143
XPO1	583.06	0.101735	0.593137	0.863814	0.979848
LINC01587	0	NA	NA	NA	NA
RNF13	3682.4	-0.176347	0.314722	0.575257	0.92468
TRPM3	29.585	0.248722	1.88711	NA	NA
PALB2	6138.96	-0.984229	0.353669	0.00538735	0.150355
DOPEY1	8588.05	-1.03269	0.379146	0.00645518	0.162389
LYRM2	213.802	-0.0684106	0.491	0.88919	0.982845
BCKDHB	3073.12	-0.191563	0.374114	0.60862	0.93216
KAT6A	1355.53	-0.201019	0.427024	0.637823	0.938089
ZCCHC6	3154.47	-0.122999	0.319333	0.700107	0.951728
ULK2	1176.54	-0.143274	0.365713	0.695231	0.95047
GRHL2	911.82	-0.788602	0.368561	0.0323805	0.340272
TNPO1	6729.28	-0.511097	0.256833	0.0465908	0.392915
PLOD1	126.667	0.0637016	1.0064	0.949531	0.991878
P2RX5	181.859	0.111533	0.674043	0.868575	0.979848
ITGAE	1107.01	0.122591	0.453003	0.786685	0.969546
DIS3	58.6124	1.15839	0.688067	0.0922712	0.51631
PIBF1	3307.61	-0.708347	0.295976	0.0166996	0.252301
TDRD3	547.817	-0.974315	0.596038	0.102122	0.538117
AC000061.1	0	NA	NA	NA	NA
NUFIP1	3887.16	-0.38836	0.308384	0.207908	0.703923
PDS5B	1883.98	-0.414176	0.332114	0.212365	0.708653
OXCT1	36.8322	-0.167797	1.39513	0.904267	0.986045
RRAGB	731.782	-0.172237	0.472851	0.71567	0.953669
EPYC	0	NA	NA	NA	NA
CYLD	1856.39	-0.121646	0.32348	0.706876	0.953059
SLC27A5	32.9963	1.40391	0.962998	0.14488	0.615546
ZNF324	1620.99	0.124417	0.576384	0.829099	0.974806
ZNF671	17.894	4.07417	2.37438	0.0861826	0.505975
ZNF416	213.599	0.464751	0.523477	0.37464	0.836414
ZNF586	564.914	-0.92436	0.743687	0.213889	0.710614
ZNF446	11.6801	-1.27672	2.87818	0.657341	0.944042
ZNF264	54.8892	1.26104	1.49369	0.39853	0.851952
RPS5	5991.55	-0.0453831	0.375123	0.903705	0.986031
FAT1	2842.7	-0.1438	0.340141	0.672465	0.945891
YTHDC1	286.725	-0.0762011	0.588429	0.896963	0.983829
CHMP2B	10749.9	-0.129961	0.32476	0.689027	0.948566
SMAP2	27.7121	0.421621	1.64157	0.797302	0.971524
PPIE	172.01	1.41397	0.527361	0.00733539	0.172031
ZMPSTE24	1668.19	-0.0991702	0.48953	0.839461	0.976479
STARD7	26464.2	-0.387812	0.364847	0.287808	0.773251
NOA1	362.082	0.130903	0.447092	0.769684	0.964951
REST	3403.26	0.219758	0.483009	0.649125	0.941725
HAL	741.149	-0.793698	0.485012	0.101745	0.537235
SSH1	5573.66	-0.0467224	0.408124	0.908857	0.98712
GSTP1	227.394	-0.220368	0.520888	0.672251	0.945891
APLP2	4048.13	-0.0932886	0.388738	0.810347	0.972223
FAM234B	614.664	-0.47449	0.588902	0.420404	0.864765
SLCO1A2	30.2273	-0.176339	1.41066	0.90052	0.985053
WBP11	5906.31	0.1633	0.287804	0.570441	0.923422
EIF3I	2032.6	-0.118117	0.353389	0.738198	0.957669
NKAIN1	4.36271	-5.54513	3.91645	0.156818	NA
COL16A1	14.6041	-7.28212	2.69747	0.00694206	0.167493
TXLNA	107.986	1.49288	1.20827	0.216625	0.71294
APOB	2.5897	4.91206	3.92417	0.210663	NA
NCOA1	5016.53	-0.0912224	0.305154	0.764987	0.963433
AGBL5	43.6446	0.277646	1.50663	0.853791	0.978386
EFR3B	936.667	0.0802767	0.370827	0.828614	0.974806
KIF3C	2403.82	0.920756	0.28282	0.00113141	0.064808
RAB10	4741.28	-0.211071	0.320622	0.510336	0.900752
GCKR	8.13882	-1.11814	3.06897	0.715607	NA
HADHA	604	0.107609	0.437535	0.805726	0.972204
MAPRE3	2276.94	-0.536061	0.462445	0.246379	0.742353
CAD	618.17	0.367375	0.41801	0.379474	0.839168
CD59	2531.17	0.670762	0.397601	0.091599	0.515232
CD82	3171.65	-0.167364	0.411817	0.684445	0.947786
BCORL1	5063.35	0.640702	0.365171	0.0793405	0.490777
ATRX	20444.5	-0.569755	0.278312	0.0406404	0.37185
AK6	302.779	-0.542412	0.598283	0.364611	0.830329
FCN1	0	NA	NA	NA	NA
MYNN	1950.99	-0.628239	0.308197	0.041507	0.374195
MECOM	445.451	-0.564115	2.06014	0.78422	0.969209
SCAMP1	1855.96	-0.354917	0.388375	0.360795	0.827376
PREP	2585.46	-0.200438	0.350865	0.567818	0.922331
HACE1	6037.05	0.463811	0.3204	0.147729	0.619063
SEH1L	7074.29	-0.138148	0.347587	0.691036	0.949415
WDR47	4141.74	-0.28526	0.404086	0.480226	0.892552
WDFY1	19606.6	-0.901889	0.437594	0.0393014	0.367981
OVGP1	0.153734	-0.840481	4.08047	0.836809	NA
SLC25A24	39.8449	1.48838	1.25302	0.234896	0.731135
MAP3K4	898.67	0.413063	0.391875	0.291851	0.775264
PILRA	16.2948	7.56401	2.68308	0.00481504	0.143262
IGSF9	4039.23	0.69663	0.304072	0.0219633	0.284284
ABCB1	27.9939	1.21042	2.024	0.549817	0.916268
ZNF213	11.4169	-0.456967	2.50013	0.854973	0.978386
AKR1B1	282.917	-0.384702	0.551291	0.48529	0.893795
CPNE3	54.9433	0.864611	1.39168	0.534422	0.912318
RRN3	629.032	-0.730591	0.454207	0.107726	0.549682
CTTN	30487.1	-0.744679	0.399802	0.0625161	0.447217
WNT11	0	NA	NA	NA	NA
MTIF2	2669.43	-0.939961	0.418876	0.024832	0.3021
DDHD2	1292.87	0.31354	0.418924	0.454194	0.882138
TTC39A	68.7679	0.252529	0.949995	0.790377	0.970632
EPS15	3507.6	-0.399297	0.29079	0.169707	0.654668
ORC1	1045.48	-0.317211	0.505307	0.530162	0.910494
MGST2	1683.02	-0.25211	0.292392	0.388558	0.844807
CHERP	2530.2	-0.278735	0.358213	0.436495	0.872681
ATG16L1	1742.89	0.179191	0.482676	0.710454	0.953463
USP40	1128.33	0.175602	0.453665	0.698702	0.951271
POMGNT1	212.157	0.377737	0.797004	0.635538	0.937305
RAD54L	437.215	0.570782	0.6291	0.364249	0.830156
MAST2	196.712	0.0327315	0.557437	0.953177	0.993278
DNAJA1	18866.5	0.0620374	0.295126	0.833507	0.97513
B4GALT1	12154.2	-0.396336	0.368897	0.282653	0.769593
CHMP5	3135.28	0.292814	0.437031	0.502853	0.897996
NFX1	650.24	0.0293281	0.461793	0.949361	0.991878
AQP6	0	NA	NA	NA	NA
DIMT1	1388.21	0.298328	0.315164	0.343852	0.814627
IPO11	375.476	0.325426	0.515826	0.528117	0.909601
FOLH1	13.6823	-7.19111	3.52533	NA	NA
EIF2AK1	1767.27	-0.113751	0.291333	0.696204	0.950884
NME8	0.495532	1.02626	4.03703	0.799332	NA
EPDR1	59.3062	1.14142	1.43355	0.425902	0.867749
SNX10	433.072	-0.687545	0.443953	0.121457	0.576544
SEPHS1	3986.42	-0.148416	0.268975	0.581096	0.925356
MRPL28	49.6661	0.817689	0.871749	0.348251	0.818169
HBQ1	8.61658	-3.54069	2.41241	0.142187	0.609361
ITPKC	6.59638	-5.13933	3.22285	0.11079	NA
CEACAM6	0	NA	NA	NA	NA
FAT2	1011.84	0.23595	0.372667	0.526644	0.909297
RBM22	3311.39	0.0856512	0.315495	0.786021	0.969527
TMED2	4729.97	0.0597502	0.522685	0.908989	0.98712
ERO1B	10334.1	0.0450699	0.37665	0.904753	0.98612
ZFAND6	14942.6	0.125135	0.412127	0.761408	0.962768
HSD17B2	0	NA	NA	NA	NA
TXLNG	9338.3	-0.137096	0.25468	0.590364	0.927789
PPEF1	341.453	-0.421686	0.412651	0.30683	0.787879
LAT2	1.94242	-0.0346473	3.8178	0.992759	NA
HUWE1	1373.86	-0.0842768	0.435471	0.846544	0.977681
ZW10	841.512	-0.807074	0.40001	0.0436292	0.382572
ALG9	187.666	1.01167	0.693252	0.144479	0.614827
MYBPC2	4.04916	-1.96777	3.67072	0.591909	NA
NOX4	155.364	-0.509067	0.735909	0.489093	0.894397
ACOX3	606.797	1.3263	0.658921	0.0441322	0.385075
MTMR2	921.304	-0.418941	0.385585	0.277255	0.765563
PPP1R15A	2296.07	-0.109556	0.517548	0.832355	0.975074
HSD17B14	5.16566	2.46123	3.28406	0.453588	NA
TRIP6	32.0394	7.5712	1.65873	5.01e-06	0.00267905
ACHE	25.7032	-0.480865	1.47543	0.744489	0.959031
FTL	478120	-0.0780287	0.31593	0.804923	0.972204
SRRT	531.355	0.819025	0.441865	0.0638016	0.449945
BAX	39.2018	1.59227	0.999282	0.111067	0.555557
NLK	261.529	0.260437	0.614037	0.671464	0.945891
PIGS	160.926	0.196358	0.549673	0.720922	0.954305
ADAMTS2	323.619	-1.10288	0.6914	0.110682	0.555259
TMPRSS11E	1.53734	-4.03859	3.93421	0.30464	NA
ATXN7L3	6.05599	-0.0157754	2.7827	0.995477	NA
PGS1	260.861	0.254787	0.476909	0.593171	0.929484
PSMC5	340.224	0.148378	0.472073	0.753285	0.961627
UIMC1	376.695	0.353925	0.507671	0.485706	0.894045
CETP	0	NA	NA	NA	NA
MMP2	0.925185	1.36861	3.94724	0.728798	NA
MT3	14.1316	-1.32876	1.71603	0.438742	0.874446
LPCAT2	0.178064	1.08307	4.08047	0.79068	NA
GNAO1	49.1198	0.868546	0.854271	0.309292	0.789651
OGFOD1	7202.9	-0.548635	0.34341	0.11013	0.55454
SH3BP2	68.95	1.27018	0.834802	0.128126	0.588997
NOP14	140.144	0.0990396	0.529393	0.851597	0.978203
ADD1	1919.01	0.229537	0.371113	0.536239	0.912385
L2HGDH	199.597	-0.152571	0.668428	0.819449	0.973714
TXNDC16	377.022	-0.515923	0.712711	0.469135	0.889307
C14orf166	20165.9	0.0614788	0.29888	0.837027	0.975622
NID2	854.727	-0.0949458	0.714566	0.894295	0.983233
GMCL1	4536.94	-0.0328452	0.352756	0.925816	0.98887
SF3B2	5682.8	0.477456	0.420689	0.256401	0.751223
KLHL42	1192.92	-0.544209	0.364482	0.13541	0.600194
GNAS	848.796	0.459231	0.401114	0.252255	0.748633
DNM1L	1606.79	-0.10976	0.353106	0.755921	0.962043
PTHLH	13.598	-1.72385	2.41019	0.474464	0.890763
PHACTR3	9952.84	0.161529	0.488988	0.741148	0.958581
ERGIC2	12332.7	-0.524816	0.27116	0.0529358	0.415656
TFAP2C	8.61281	2.57947	2.97604	0.386081	0.842762
AURKA	82288.5	-0.355354	0.374807	0.343079	0.814045
CASS4	31.5801	0.204965	1.98918	0.917931	0.987912
PIR	9.33223	-2.71184	2.14644	0.206441	0.703514
AAMDC	5.80227	-0.233936	3.24479	0.942525	NA
RFX2	65.794	0.327973	0.714404	0.646172	0.940862
METTL2A	96.8182	0.866733	0.90322	0.337255	0.810145
SULT2B1	108.973	-0.824123	0.598082	0.168221	0.652398
ALG6	608.63	0.162789	0.334846	0.626853	0.937305
CNOT3	1667.32	-0.591608	0.516157	0.251721	0.748256
GP6	0	NA	NA	NA	NA
PTPN4	270.635	-0.727423	0.500067	0.145766	0.616927
DDX18	1587.7	-0.159625	0.463973	0.730816	0.956496
KHSRP	6154.85	0.394333	0.462328	0.393699	0.848311
GNA11	3021.63	0.509863	0.457969	0.265575	0.756288
ASAP3	39.1028	0.788066	1.54754	0.610585	0.932747
EDEM2	225.007	-0.0356163	0.587792	0.951683	0.992963
DNMT3B	16140.3	-0.546151	0.331905	0.0998662	0.533143
REM1	22.1434	0.638085	2.56486	0.803531	0.972204
TPX2	8250.62	-0.339355	0.325329	0.296895	0.778359
FER1L4	158.75	-0.242537	0.962145	0.800979	0.972085
PDRG1	1112.86	0.335748	0.47742	0.481897	0.892813
EPB41L1	217.806	-0.337135	0.705959	0.632966	0.937305
SLC15A1	23.8012	2.65708	1.62504	0.102031	0.537855
DOCK9	1287.32	-0.811769	0.367862	0.0273337	0.316785
ANKRD10	11612	0.0907893	0.269711	0.736406	0.957669
TGDS	10.3534	1.00508	2.51764	0.689734	0.948897
DOCK3	47.8189	-0.0988967	0.915636	0.913989	0.987912
C3orf18	0.478367	-0.759168	4.04114	0.850987	NA
COQ9	557.71	0.24039	0.437166	0.5824	0.925356
TMEM40	0.362367	0.1213	4.08047	0.976285	NA
KIF9	197.665	-0.939708	0.654939	0.151344	0.626344
ARHGAP28	2.61849	-3.75262	3.92397	0.338904	NA
CRLS1	13171	-0.431493	0.367523	0.240372	0.737437
DEFB127	0	NA	NA	NA	NA
PPP1R13B	1374.09	0.631254	0.338481	0.0621872	0.446088
ATRN	296.127	-1.18029	0.598173	0.0484778	0.400603
SMOX	31.365	0.445653	1.10935	0.687887	0.948515
SIGLEC1	0	NA	NA	NA	NA
FKBP1A	26357.1	-0.209178	0.333212	0.53016	0.910494
NSFL1C	3561.28	0.00710336	0.372448	0.984784	0.998304
SLC4A11	709.63	1.20966	0.453759	0.00767892	0.175941
C20orf194	4348.1	0.174309	0.331998	0.599562	0.931058
ZNF343	74.7251	-0.142816	0.820981	0.861899	0.979848
EBF4	1.07614	-3.5246	3.94587	0.37173	NA
CPXM1	46.3623	1.7788	2.05915	0.387669	0.844094
MAVS	117.675	1.19407	0.986241	0.225999	0.724012
LZTS3	7.65733	2.60883	3.13138	0.404774	NA
F11	25.0808	0.394659	1.15017	0.731499	0.956549
XRN2	15312.3	-0.181335	0.30816	0.556235	0.918998
KIZ	155.349	-0.174141	0.652849	0.789669	0.97012
DYNLL1	121.265	0.450706	0.640449	0.481598	0.892786
TESC	815.267	0.495549	0.335086	0.139175	0.604926
SNX5	7682.01	-0.126032	0.282671	0.655697	0.943379
RPL6	5916.31	0.0785206	0.330202	0.81204	0.972227
SIRPG	0.170899	1.08307	4.08047	0.79068	NA
MAPKAPK5	1683.73	0.300338	0.304207	0.323505	0.801041
P2RX7	23.7276	3.27794	2.51707	NA	NA
ESF1	10913.5	-0.686774	0.291185	0.0183464	0.261581
RBBP9	36.7713	0.283499	1.93903	0.883758	0.982269
ANAPC5	572.758	0.325888	0.430267	0.448805	0.880357
SLC23A2	143.322	1.83309	0.67503	0.00661626	0.163976
SLC8B1	8.42063	0.148828	2.12785	0.944239	0.991194
TMEM230	9391.83	-0.443727	0.281445	0.114887	0.564302
DZANK1	787.407	0.0441784	0.44629	0.921146	0.987912
KDM2B	102.057	0.78854	0.911896	0.38719	0.843904
CFAP61	357.224	-0.00865337	0.73689	0.990631	0.999151
LHX5	0	NA	NA	NA	NA
TASP1	1929.77	-0.0716116	0.291005	0.805617	0.972204
OAS1	16.0055	-6.53733	3.07051	NA	NA
GCN1	1677.69	0.407649	0.421397	0.333356	0.807166
RPLP0	35595.4	0.0514878	0.274614	0.851275	0.978203
PXN	1593.25	0.123362	0.431203	0.774811	0.967068
SIRT4	59.7388	0.622163	1.26406	0.622581	0.936164
RPH3A	3475.25	-0.242528	0.34473	0.481725	0.892805
KIF16B	487.293	-0.295324	0.515664	0.566843	0.922331
TRMT6	1535.99	-0.507397	0.418525	0.225379	0.723826
CHGB	89.5614	1.7181	2.80149	0.539691	0.912606
PEBP1	10530.8	0.500756	0.312069	0.108574	0.551163
TBX5	2375.5	0.218513	0.528056	0.679015	0.946733
BRAP	2200.15	-0.901627	0.363969	0.0132414	0.226484
ERP29	2304.81	0.543568	0.643607	0.398354	0.851804
NOS1	0.341798	1.98803	4.03703	0.622402	NA
FUS	387.037	0.019312	0.594158	0.974071	0.996639
IGBP1	1038.33	0.151909	0.324221	0.639402	0.938228
FXYD5	0.293278	0.1213	4.08047	0.976285	NA
ZNF302	469.851	0.0539259	0.646757	0.93355	0.989816
GRAMD1A	714.723	0.3966	0.342526	0.246918	0.742639
FXYD3	2.63065	-3.75434	3.92395	0.33868	NA
HEPH	0	NA	NA	NA	NA
CDIP1	231.339	-0.790629	0.898798	0.379048	0.838691
CMTM1	0.153734	-0.840481	4.08047	0.836809	NA
KCNH4	0	NA	NA	NA	NA
GANAB	267.541	-0.555108	0.639497	0.385374	0.842207
GMIP	0.820165	0.73112	3.95387	0.853298	NA
RBM41	1329.78	-0.188677	0.636477	0.766895	0.963717
BIRC5	1241.86	-0.608751	0.402841	0.130751	0.592398
LAG3	0	NA	NA	NA	NA
MLF2	1689.64	0.247814	0.488059	0.611626	0.932905
OTUB2	0.153734	-0.840481	4.08047	0.836809	NA
DDX24	2883.13	0.289576	0.400555	0.469719	0.889455
ZBTB25	43.8496	1.97333	1.53473	0.19852	0.692797
NECAP1	1226.69	-0.315675	0.587401	0.590985	0.927886
ARHGAP4	0.307468	-1.72095	4.04114	0.670212	NA
ANKRD24	41.5454	1.44813	1.76483	0.411905	0.860332
DHX32	664.374	0.0138292	0.46866	0.976459	0.996639
RCOR1	6059.13	0.259097	0.513705	0.614001	0.93368
GPATCH2L	1057.25	0.127252	0.297243	0.668573	0.945891
LTBP4	402.675	0.644336	0.572264	0.260191	0.753092
BLVRB	4.71116	-0.316244	3.53872	0.92879	NA
SLC9A1	1837.49	0.0244331	0.448129	0.956519	0.994154
SPTLC1	6754.02	1.32e-05	0.385455	0.999973	0.999973
PAPOLA	1472.72	-0.0759491	0.414252	0.854531	0.978386
CCNK	80.997	-1.17874	0.854654	0.167831	0.65203
PCBP4	9.57142	0.776019	2.26771	0.732197	0.956753
RGS1	0.170899	1.08307	4.08047	0.79068	NA
YPEL3	105.301	1.42329	0.881009	0.106197	0.547699
MRPS33	425.107	-0.282248	0.553775	0.610276	0.932631
NDUFB2	131.008	-0.189144	0.585079	0.746483	0.959031
NUDC	3465.96	0.725083	0.32989	0.0279525	0.319667
MAEA	1020.29	1.18128	0.351721	0.000783458	0.0506366
ICAM1	407.923	-0.664415	0.73497	0.365994	0.831278
STRN4	461.643	1.25877	0.527791	0.0170802	0.254429
IRAK3	5.78734	4.14925	3.24604	0.201161	NA
LYZ	0.642259	2.90501	3.97629	0.465034	NA
SI	0	NA	NA	NA	NA
MUL1	445.62	0.250528	0.53528	0.639763	0.938428
TFAP4	614.364	0.660486	0.859539	NA	NA
PDCD7	1037.69	0.703194	0.375892	0.061382	0.443286
SPG21	5162.42	0.011528	0.384486	0.976081	0.996639
FETUB	0	NA	NA	NA	NA
DNAJB11	242.708	0.0966033	0.493792	0.844895	0.977681
P3H2	1017.07	-0.558554	0.433484	0.197564	0.691339
THPO	0	NA	NA	NA	NA
CHRD	0	NA	NA	NA	NA
FLT3LG	0	NA	NA	NA	NA
RAB11FIP3	6.72823	1.45555	2.07596	0.483211	NA
GNPTG	73.6381	0.63977	0.666068	0.336795	0.809637
ZNF268	399.479	0.511807	0.519279	0.324325	0.801584
GOLGA3	6409.67	-0.104879	0.348889	0.763712	0.962768
PABPC4	19544.1	0.0232131	0.344236	0.946236	0.991592
CD209	0	NA	NA	NA	NA
CERS4	130.104	0.542824	0.674467	0.420924	0.864765
MCOLN1	1450.46	-0.178704	0.486355	0.713295	0.953669
USP48	2739.35	0.167752	0.347436	0.629218	0.937305
EFNB1	107.305	0.86015	1.38741	0.535278	0.912318
PDPR	1408.91	-0.229521	0.458381	0.616567	0.934535
AARS	831.607	0.502058	0.427716	0.24047	0.737529
GLG1	4388.66	-1.02735	0.284368	0.000302977	0.0288444
KIF4A	19125.2	-0.216965	0.271323	0.42391	0.866317
TNRC6A	15422	0.0278943	0.391358	0.943178	0.990963
PLEKHG2	11.2015	3.62356	2.35568	0.123994	0.581412
DLL3	248.058	1.42255	0.56426	0.011699	0.214132
NAT14	135.193	0.701899	0.640241	0.272946	0.761733
PITPNM2	0.324633	0.1213	4.08047	0.976285	NA
EXOC1	1005.58	-0.867367	0.415312	0.0367555	0.359077
RBM27	1664.04	-0.219988	0.435844	0.613741	0.93368
POU4F3	0	NA	NA	NA	NA
OSBPL8	5006.06	-0.13837	0.28883	0.631887	0.937305
DTX2	6719.78	0.0773383	0.44596	0.862321	0.979848
NLRC4	0	NA	NA	NA	NA
PUS7	1015.65	-0.886395	0.685748	0.196151	0.691153
LAMB4	178.779	-0.32624	0.635335	0.607606	0.931914
NRCAM	410.449	0.539858	0.412472	0.19059	0.685245
LAMB1	20129.8	-0.308331	0.32311	0.339952	0.81313
SLC26A4	2.04478	-2.37438	3.88977	0.541586	NA
SLC26A3	0	NA	NA	NA	NA
DLD	3691.18	-0.239019	0.26351	0.364376	0.830326
WDR7	3201.94	-0.648579	0.294074	0.0274191	0.317082
TXNL1	626.019	0.118587	0.418248	0.776769	0.967459
IL5RA	52.4823	0.844545	0.910554	0.353663	0.822052
ABCC6	309.44	-0.166762	0.559471	0.765649	0.963581
CMTM6	20312.3	0.0125272	0.450899	0.977835	0.996639
ITGA6	740.476	0.622445	0.554669	0.261781	0.754634
RAPGEF4	71.9398	0.802055	1.61784	0.620065	0.934959
MAP3K20	1675	0.0563654	0.277271	0.838911	0.976094
SMPX	0.201802	-0.840481	4.08047	0.836809	NA
FH	951.775	-0.521324	0.472709	0.270095	0.759731
SEL1L3	4.83757	-1.21461	3.50697	0.729086	NA
TF	6.86128	-6.19245	3.91295	0.113524	NA
CDV3	3074.27	0.320064	0.482873	0.507438	0.899603
MYO15A	62.128	1.28089	1.35525	0.344591	0.815116
ALKBH5	11273.5	0.484615	0.30376	0.110625	0.555259
APOH	0.153734	-0.840481	4.08047	0.836809	NA
NLRP1	363.556	-0.325114	0.671602	0.628323	0.937305
PITPNM3	79.7546	-0.689806	1.36286	0.612754	0.933174
SPAG7	899.641	0.385513	0.445646	0.387003	0.843881
ORC6	8114.77	-0.402514	0.272478	0.139613	0.605775
ZFHX4	0.93957	-2.07811	3.96135	0.599863	NA
SLC17A6	0	NA	NA	NA	NA
CPA1	1085.32	-0.30264	0.533581	0.570587	0.923471
ZC3HC1	748.249	-0.171588	0.450016	0.702985	0.952709
ESR1	36.5151	0.801126	1.74847	0.646818	0.940977
RGS17	3.87319	-5.37379	3.91767	0.170163	NA
ANGPT2	55.0258	0.776992	1.26247	0.538255	0.912385
TMEM101	63.0236	-0.555435	0.920448	0.546216	0.914226
CD200	26.4069	8.26076	2.42393	0.000654389	0.0447231
CCDC80	25.7117	-1.45745	2.01073	0.468554	0.889307
CMA1	0	NA	NA	NA	NA
PSME1	1428.78	0.427926	0.282523	0.129859	0.591692
PPP2R3C	196	0.00323053	0.589303	0.995626	0.999543
HAUS4	8132.5	-0.0556944	0.437864	0.898785	0.984405
JPH4	0.890318	3.36661	3.95737	0.394927	NA
MYH7	423.743	2.11324	0.983664	0.0316874	0.335722
CEBPE	0	NA	NA	NA	NA
SLC7A8	15198.7	-0.0231989	0.351934	0.947443	0.991723
OSGEP	14.5892	0.186674	1.90955	0.922124	0.98794
SLC22A17	22.4729	-0.564243	1.98395	0.7761	0.967459
RNF31	22.3924	2.13809	1.76904	0.22681	0.724227
SCFD1	8360.28	-0.31196	0.27726	0.260524	0.753092
G2E3	527.385	-0.139523	0.433558	0.747597	0.95944
HECTD1	2132.59	0.156769	0.380515	0.680346	0.94725
HNRNPC	11875.6	0.305411	0.264688	0.248561	0.744423
RPGRIP1	12.3628	0.639306	3.35036	0.848669	0.977681
SUPT16H	2689.15	-0.593536	0.471891	0.208471	0.703923
TOX4	4497.3	0.392238	0.329615	0.234051	0.730598
GEMIN2	370.899	0.529409	0.458516	0.248249	0.744045
TGM1	0.512696	2.57336	3.99406	0.519383	NA
TINF2	1001.15	0.524182	0.450268	0.244361	0.739768
DAZL	11928	-0.30688	0.449745	0.495022	0.895893
TBL1Y	0.170899	1.08307	4.08047	0.79068	NA
SEMA6A	43.2861	-0.433492	1.58853	0.784939	0.969435
TRPM7	1284.81	-0.747451	0.405264	0.0651313	0.451344
TYRO3	12.6659	-0.4091	1.76764	0.816975	0.973037
WDR76	5868.26	-0.0940643	0.376399	0.80266	0.972204
CAPN3	0	NA	NA	NA	NA
SNAP23	1047.8	-0.533608	0.433766	0.218632	0.716358
TBX15	0	NA	NA	NA	NA
PHGDH	13.1288	-2.61083	2.10029	0.213838	0.710593
COL9A3	193.033	0.742132	0.708475	0.294866	0.775818
EZR	9576.83	0.185976	0.342996	0.587674	0.927497
MYL6	1488.72	1.13777	0.523298	0.0296875	0.328221
AGO1	1135.2	-0.217932	0.472877	0.644896	0.94074
TEKT2	0	NA	NA	NA	NA
CLSPN	9658.59	-0.373354	0.336739	0.267545	0.757662
RFFL	1682.45	-0.963161	0.318431	0.0024887	0.101097
UNC13D	1147.22	0.822999	0.511791	0.107818	0.549799
MFSD11	219.3	0.0192963	0.535257	0.971242	0.996639
DPYSL2	719.87	0.38139	0.375301	0.309522	0.789651
TGFB2	0	NA	NA	NA	NA
GPATCH2	2881.05	0.00839924	0.330246	0.979709	0.997117
NUP50	4118.85	-0.123595	0.347265	0.721908	0.954552
CDC45	12695.6	-0.352506	0.413415	0.393843	0.848311
COMT	75.5745	0.386847	0.931016	0.677768	0.946366
ADA2	0.153734	-0.840481	4.08047	0.836809	NA
AC016026.1	0	NA	NA	NA	NA
VNN3	0.170899	1.08307	4.08047	0.79068	NA
[truncated: 56,289 more rows]
