# Supplementary material for: Systematic Understanding of Anti-Aging Effect of Coenzyme Q10 on Oocyte Through a Network Pharmacology Approach
Source: Front Endocrinol (Lausanne). 2022 Feb 11;13:813772. doi: 10.3389/fendo.2022.813772 (PMC8874996; doi:10.3389/fendo.2022.813772)
Supplement: Supplementary file 3 [file Table_3.xlsx]

## Sheet: Sheet1
Supplement 3. The topological parameter of 27 targets.
Gene	Degree	Betweenness	Closeness	Eigenvector	LAC	Network
CAT	10	216.1	0.619048	0.424765	2.2	4.95476
PPARA	10	266.7	0.565217	0.373155	2	4.3619
SQSTM1	8	71.0333	0.509804	0.359913	2.25	4.13333
HMOX1	6	29	0.530612	0.338399	3	3.88333
GSR	5	16.8	0.481482	0.276422	2.4	3.75
GRB2	5	26.9333	0.45614	0.20082	1.6	3.33333
MAPK14	9	157.433	0.565217	0.314826	1.2	3.18333
FADD	4	11.3333	0.371429	0.133192	1.5	2.66667
TRAF2	4	12.2333	0.440678	0.181512	1.5	2
JAK3	3	4.73333	0.4	0.121678	1.33333	2
ADH5	2	0	0.393939	0.124133	1	2
TEK	2	0	0.376812	0.101509	1	2
NR1H3	2	0	0.376812	0.0687845	1	2
CASP7	2	0	0.325	0.0518352	1	2
APAF1	5	56.7667	0.45614	0.160149	0.8	2
APOA2	3	18.2333	0.38806	0.0736762	0.666667	1.5
BACE1	3	33.1667	0.426229	0.143335	0.666667	1
KIT	4	16.7333	0.382353	0.114148	0.5	0.833333
GFAP	4	20.4667	0.440678	0.163142	0.5	0.666667
PINK1	3	50	0.426229	0.109815	0	0
ESR2	1	0	0.366197	0.066019	0	0
DPP4	1	0	0.366197	0.0557205	0	0
FABP3	1	0	0.366197	0.0557205	0	0
HSD11B1	1	0	0.366197	0.0557205	0	0
PLIN5	1	0	0.366197	0.0557205	0	0
SERPINA1	2	4.33333	0.337662	0.0324887	0	0
NDUFS7	1	0	0.302326	0.0253621	0	0
Median	3	12.2333	0.393939	0.121678	1	2
