# Supplementary material for: Systematic Understanding of Anti-Aging Effect of Coenzyme Q10 on Oocyte Through a Network Pharmacology Approach
Source: Front Endocrinol (Lausanne). 2022 Feb 11;13:813772. doi: 10.3389/fendo.2022.813772 (PMC8874996; doi:10.3389/fendo.2022.813772)
Supplement: Supplementary file 4 [file Table_4.xlsx]

## Sheet: Sheet1
Supplement 4 The screening strategy of hub gene
DC＞3	BC＞12.233334	CC＞0.3939394	EC > 0.121678255	LAC > 1	NC > 2
CAT	PPARA	CAT	CAT	HMOX1	CAT
PPARA	CAT	PPARA	PPARA	GSR	PPARA
MAPK14	MAPK14	MAPK14	SQSTM1	SQSTM1	SQSTM1
SQSTM1	SQSTM1	HMOX1	HMOX1	CAT	HMOX1
HMOX1	APAF1	SQSTM1	MAPK14	PPARA	GSR
GSR	PINK1	GSR	GSR	GRB2	GRB2
APAF1	BACE1	APAF1	GRB2	TRAF2	MAPK14
GRB2	HMOX1	GRB2	TRAF2	FADD	FADD
GFAP	GRB2	GFAP	GFAP	JAK3
TRAF2	GFAP	TRAF2	APAF1	MAPK14
KIT	APOA2	PINK1	BACE1
FADD	GSR	BACE1	FADD
	KIT	JAK3	ADH5
hub gene
CAT
PPARA
MAPK14
SQSTM1
HMOX1
GRB2
GSR
